# Supplementary material for: Transcriptome analysis of 3D4/21 cells expressing CSFV NS4B
Source: Front Microbiol. 2025 Feb 4;16:1510058. doi: 10.3389/fmicb.2025.1510058 (PMC11833225; doi:10.3389/fmicb.2025.1510058)
Supplement: Supplementary Table S2 — Upregulated and downregulated genes in CSFV NS4B expressing 3D4/21 cells compared to those in NC expressing 3D4/21 cells. [file Table_2.xlsx]

## Sheet: NC_vs_NS4B.DEG.Annotation
Supplementary Table 2 Upregulated and downregulated genes in CSFV NS4B expressing 3D4/21 cells compared to those in NC expressing 3D4/21 cells
Gene name	FoldChange	log2FoldChange	p-value	p-adj	Regulation
A4GALT	2.21868	1.1497	4.2e-06	3.67e-05	Up
A4GNT	0.314711	-1.6679	0.0040629	0.010764	Down
AAMP	2.01587	1.0114	5.92e-06	4.88e-05	Up
AAR2	2.61262	1.3855	5.99e-12	7.8e-10	Up
AASS	0.252595	-1.9851	3.95e-05	0.00022474	Down
ABCA12	0.293799	-1.7671	0.0022587	0.0064693	Down
ABCA2	2.54894	1.3499	1.26e-09	5.67e-08	Up
ABCA5	0.286638	-1.8027	6.25e-08	1.26e-06	Down
ABCB6	2.5062	1.3255	2.94e-11	2.69e-09	Up
ABCB7	0.43149	-1.2126	4.26e-09	1.54e-07	Down
ABCB8	2.23954	1.1632	4.83e-07	6.42e-06	Up
ABCC2	0.298251	-1.7454	1.45e-14	6.12e-12	Down
ABCC8	2.86116	1.5166	2.28e-06	2.26e-05	Up
ABCD1	2.88986	1.531	5.88e-10	3.07e-08	Up
ABCD4	2.34795	1.2314	1.91e-08	4.92e-07	Up
ABCE1	0.403768	-1.3084	0.00031782	0.0012318	Down
ABHD14A	2.0313	1.0224	4.01e-07	5.63e-06	Up
ABHD16B	4.2696	2.0941	0.0075748	0.01856	Up
ABHD17A	2.11008	1.0773	6.75e-06	5.41e-05	Up
ABHD8	2.28897	1.1947	0.00042716	0.0015719	Up
ABI3BP	0.261213	-1.9367	1.93e-11	1.9e-09	Down
ABL2	0.415811	-1.266	4e-08	8.82e-07	Down
ABRAXAS1	0.415062	-1.2686	5.43e-05	0.00029004	Down
ABTB2	2.00139	1.001	2.54e-06	2.47e-05	Up
ACAA1	2.06938	1.0492	2.73e-06	2.61e-05	Up
ACACB	0.38845	-1.3642	0.00038667	0.0014476	Down
ACAD9	2.15846	1.11	2.45e-06	2.4e-05	Up
ACADM	0.354314	-1.4969	7.09e-06	5.63e-05	Down
ACADS	2.26326	1.1784	2.99e-07	4.46e-06	Up
ACADVL	2.12138	1.085	9.06e-07	1.07e-05	Up
ACAP2	0.36844	-1.4405	4.06e-05	0.00022914	Down
ACAP3	3.21585	1.6852	5.9e-13	1.35e-10	Up
ACD	2.08667	1.0612	1.36e-05	9.48e-05	Up
ACKR3	2.25762	1.1748	1.02e-08	3.03e-07	Up
ACOT8	3.00757	1.5886	7.88e-12	9.63e-10	Up
ACP5	3.6394	1.8637	6.18e-11	5.09e-09	Up
ACSBG1	2.67233	1.4181	0.0081186	0.019717	Up
ACSF2	2.47701	1.3086	9.95e-11	7.61e-09	Up
ACSF3	2.73492	1.4515	2.09e-11	2.02e-09	Up
ACSL3	0.384672	-1.3783	6.13e-05	0.00032153	Down
ACSL4	0.37956	-1.3976	2.64e-05	0.00016176	Down
ACSM3	0.32019	-1.643	0.0013311	0.0041159	Down
ACTG2	3.72257	1.8963	0.021004	0.045367	Up
ACTL10	0.239932	-2.0593	0.00041729	0.0015417	Down
ACTR1A	2.0289	1.0207	3.53e-06	3.22e-05	Up
ACTR1B	2.20932	1.1436	1.69e-08	4.52e-07	Up
ACTR6	0.477608	-1.0661	0.00022016	0.00090494	Down
ACVR2A	0.480198	-1.0583	0.0026158	0.0073489	Down
ACY1	2.12049	1.0844	1.21e-05	8.66e-05	Up
ADA2	3.1806	1.6693	0.0013378	0.004132	Up
ADAL	0.395541	-1.3381	4.45e-06	3.86e-05	Down
ADAM15	2.53713	1.3432	2.16e-09	8.74e-08	Up
ADAMTS13	2.81064	1.4909	5.33e-09	1.84e-07	Up
ADAMTS4	2.56312	1.3579	0.00085273	0.0028176	Up
ADAMTS6	0.49199	-1.0233	0.001132	0.0035842	Down
ADAMTS7	0.168334	-2.5706	0.0016369	0.0049054	Down
ADAMTSL2	3.23485	1.6937	0.020406	0.044233	Up
ADAP1	2.21207	1.1454	7.45e-07	9.11e-06	Up
ADARB1	2.18768	1.1294	1.02e-08	3.03e-07	Up
ADAT3	2.74214	1.4553	7.82e-05	0.0003905	Up
ADCK2	2.69802	1.4319	4.99e-10	2.72e-08	Up
ADCK5	2.23612	1.161	9.91e-09	2.98e-07	Up
ADCY1	4.00194	2.0007	6.38e-05	0.00033185	Up
ADD1	2.33351	1.2225	1.3e-07	2.29e-06	Up
ADD2	2.56401	1.3584	1.42e-07	2.45e-06	Up
ADGB	0.413712	-1.2733	0.013252	0.030292	Down
ADGRG6	0.417457	-1.2603	8.12e-05	0.00040259	Down
ADGRG7	0.466743	-1.0993	0.0012414	0.0038799	Down
ADI1	2.13509	1.0943	9.47e-07	1.11e-05	Up
ADK	0.340352	-1.5549	1.1e-06	1.24e-05	Down
ADM2	2.69279	1.4291	3.15e-05	0.00018616	Up
ADORA2B	2.99987	1.5849	1.11e-16	1.13e-13	Up
ADPRHL1	3.70327	1.8888	0.016538	0.036814	Up
ADPRHL2	2.20259	1.1392	6.69e-07	8.34e-06	Up
ADPRM	0.376312	-1.41	1.51e-05	0.00010325	Down
ADRA2A	3.65685	1.8706	0.0037418	0.010021	Up
ADRM1	2.07297	1.0517	9.47e-06	7.14e-05	Up
AEBP2	0.450532	-1.1503	0.00035631	0.0013527	Down
AFG1L	0.412967	-1.2759	0.00013429	0.00060317	Down
AFP	0.252613	-1.985	0.0016519	0.0049449	Down
AGAP1	2.25027	1.1701	1.85e-11	1.83e-09	Up
AGAP3	2.19056	1.1313	3.67e-07	5.24e-06	Up
AGBL3	0.41489	-1.2692	3.86e-06	3.45e-05	Down
AGL	0.450656	-1.1499	0.00071508	0.0024246	Down
AGO3	0.373091	-1.4224	5.97e-07	7.59e-06	Down
AGPAT2	2.19162	1.132	1e-06	1.15e-05	Up
AGPS	0.486327	-1.04	0.0018674	0.0054943	Down
AGR2	0.470446	-1.0879	4.48e-06	3.87e-05	Down
AGRN	2.71076	1.4387	7.95e-11	6.23e-09	Up
AGT	2.66383	1.4135	7.41e-07	9.07e-06	Up
AGTPBP1	0.315148	-1.6659	1.45e-05	9.97e-05	Down
AGTRAP	2.22299	1.1525	6.19e-07	7.83e-06	Up
AHCTF1	0.370078	-1.4341	0.0001153	0.00053316	Down
AHI1	0.282456	-1.8239	1.9e-06	1.95e-05	Down
AHNAK	0.402986	-1.3112	8.06e-18	1.12e-14	Down
AHR	0.454043	-1.1391	0.0014734	0.0044817	Down
AHSA2	0.401536	-1.3164	4.15e-06	3.64e-05	Down
AIFM2	2.01978	1.0142	2.82e-06	2.68e-05	Up
AIMP2	2.15173	1.1055	2.92e-06	2.75e-05	Up
AK1	2.01657	1.0119	0.00010647	0.00049804	Up
AK8	2.14875	1.1035	3.08e-06	2.88e-05	Up
AKAP6	0.300367	-1.7352	3.07e-07	4.54e-06	Down
AKAP9	0.293249	-1.7698	5.19e-05	0.00028054	Down
AKIP1	2.04684	1.0334	1.64e-06	1.73e-05	Up
AKR1D1	0.469436	-1.091	6.01e-05	0.00031613	Down
AKR7A2	2.06623	1.047	1.75e-05	0.00011546	Up
AKT1	2.86195	1.517	1.43e-11	1.54e-09	Up
AKT2	2.0678	1.0481	5.35e-08	1.11e-06	Up
AKTIP	0.498961	-1.003	0.00031013	0.0012039	Down
ALCAM	0.3822	-1.3876	0.00012426	0.00056599	Down
ALDH16A1	2.36477	1.2417	5.07e-07	6.64e-06	Up
ALDH1A1	0.415753	-1.2662	2.85e-05	0.00017196	Down
ALDH3B1	2.17136	1.1186	3.24e-06	3e-05	Up
ALDH4A1	3.1663	1.6628	4.85e-15	2.48e-12	Up
ALG10	0.486429	-1.0397	0.00024651	0.0009933	Down
ALG11	0.49827	-1.005	0.00034105	0.0013062	Down
ALG12	2.89287	1.5325	6.17e-12	7.94e-10	Up
ALG13	0.330655	-1.5966	1.89e-07	3.1e-06	Down
ALK	0.429819	-1.2182	0.00055364	0.0019519	Down
ALKBH4	2.33836	1.2255	9.97e-07	1.15e-05	Up
ALKBH5	2.59782	1.3773	4.79e-13	1.13e-10	Up
ALKBH8	0.379034	-1.3996	8.59e-08	1.64e-06	Down
ALMS1	0.362462	-1.4641	7.2e-05	0.00036565	Down
ALPK2	0.106373	-3.2328	0.001569	0.0047297	Down
ALYREF	2.13347	1.0932	3.85e-07	5.44e-06	Up
AMD1	0.407	-1.2969	9.35e-05	0.00044982	Down
AMDHD2	2.36969	1.2447	1.62e-07	2.73e-06	Up
ANAPC11	2.03524	1.0252	1.12e-06	1.26e-05	Up
ANAPC2	2.89527	1.5337	5.57e-10	2.94e-08	Up
ANGEL1	2.32931	1.2199	1.65e-08	4.43e-07	Up
ANGEL2	0.440068	-1.1842	3.48e-05	0.00020239	Down
ANGPTL1	0.16886	-2.5661	0.0047978	0.012453	Down
ANGPTL4	2.2355	1.1606	6.67e-07	8.33e-06	Up
ANKLE1	2.85146	1.5117	2.25e-07	3.54e-06	Up
ANKMY1	3.85198	1.9456	4.89e-17	5.52e-14	Up
ANKMY2	0.347239	-1.526	1.94e-06	1.98e-05	Down
ANKRD1	0.175556	-2.51	2.26e-05	0.00014281	Down
ANKRD12	0.311219	-1.684	8.6e-05	0.00042175	Down
ANKRD17	0.415177	-1.2682	6.28e-06	5.11e-05	Down
ANKRD22	0.420506	-1.2498	0.00027766	0.0010981	Down
ANKRD23	2.3486	1.2318	0.010055	0.02377	Up
ANKRD28	0.403097	-1.3108	7.7e-05	0.00038549	Down
ANKRD31	0.267591	-1.9019	1.25e-07	2.23e-06	Down
ANKRD33B	0.450563	-1.1502	1.57e-06	1.67e-05	Down
ANKRD39	2.1845	1.1273	1.17e-05	8.4e-05	Up
ANKRD42	0.472406	-1.0819	1.07e-05	7.83e-05	Down
ANKRD50	0.335132	-1.5772	5.82e-06	4.82e-05	Down
ANKRD54	2.128	1.0895	4.48e-06	3.87e-05	Up
ANKRD9	2.43919	1.2864	4.67e-07	6.28e-06	Up
ANKZF1	2.12889	1.0901	3.82e-07	5.41e-06	Up
ANLN	0.306615	-1.7055	1.43e-06	1.54e-05	Down
ANP32E	0.410627	-1.2841	0.00010467	0.00049104	Down
ANPEP	2.09478	1.0668	0.01012	0.023905	Up
ANXA1	0.469631	-1.0904	0.00049505	0.0017789	Down
ANXA2R	0.392618	-1.3488	0.0034116	0.0092439	Down
AOX1	0.48327	-1.0491	0.011153	0.026071	Down
AP1G2	2.18874	1.1301	4.41e-07	6.02e-06	Up
AP1S2	0.442025	-1.1778	1.14e-05	8.23e-05	Down
AP1S3	0.359011	-1.4779	7.61e-07	9.26e-06	Down
AP2A1	2.10162	1.0715	2.7e-05	0.00016453	Up
AP2A2	2.33901	1.2259	3.13e-08	7.32e-07	Up
AP3B1	0.325155	-1.6208	1.75e-05	0.00011562	Down
AP3M1	0.465935	-1.1018	0.00020929	0.00086917	Down
AP4E1	0.407367	-1.2956	0.00041053	0.0015222	Down
AP4M1	2.49199	1.3173	6.34e-09	2.08e-07	Up
AP5B1	3.5873	1.8429	1.14e-12	2.31e-10	Up
AP5M1	0.372419	-1.425	6.99e-05	0.00035674	Down
AP5Z1	2.09043	1.0638	3.1e-07	4.57e-06	Up
APBB1	2.20305	1.1395	3.85e-07	5.44e-06	Up
APBB3	2.48131	1.3111	0.00090779	0.0029722	Up
APC	0.264694	-1.9176	3.92e-07	5.53e-06	Down
APC2	0.429193	-1.2203	0.00020514	0.00085695	Down
APH1A	2.31434	1.2106	1.43e-07	2.47e-06	Up
API5	0.490627	-1.0273	0.00022281	0.00091316	Down
APLF	0.355889	-1.4905	6.25e-05	0.00032667	Down
APLP1	2.60088	1.379	0.0010001	0.0032255	Up
APMAP	2.20213	1.1389	2.18e-08	5.49e-07	Up
APOA1	2.28453	1.1919	0.00013899	0.00061994	Up
APOBEC1	0.41114	-1.2823	0.00065833	0.0022582	Down
APOOL	0.492741	-1.0211	0.0022789	0.0065143	Down
APPL1	0.375036	-1.4149	2.75e-05	0.00016699	Down
APRT	2.73511	1.4516	1.43e-10	1e-08	Up
AQP1	2.1006	1.0708	0.006703	0.016668	Up
AQP9	0.433619	-1.2055	0.0030012	0.0082633	Down
AQR	0.429491	-1.2193	7.77e-05	0.00038841	Down
ARAF	2.1437	1.1001	1.82e-06	1.89e-05	Up
ARAP1	2.43851	1.286	2.11e-08	5.36e-07	Up
ARAP2	0.345343	-1.5339	3.64e-05	0.00020997	Down
ARCN1	0.468786	-1.093	2.77e-05	0.0001678	Down
ARFGAP1	2.47718	1.3087	1.08e-08	3.2e-07	Up
ARFGAP2	2.02806	1.0201	8.17e-07	9.83e-06	Up
ARFGEF1	0.371852	-1.4272	4.27e-05	0.00023916	Down
ARFIP1	0.429312	-1.2199	8.14e-05	0.00040368	Down
ARFRP1	2.74328	1.4559	4.79e-11	4.1e-09	Up
ARHGAP11A	0.330999	-1.5951	5.23e-05	0.00028214	Down
ARHGAP12	0.3989	-1.3259	1.07e-05	7.85e-05	Down
ARHGAP18	0.429521	-1.2192	0.00020631	0.00086043	Down
ARHGAP22	2.32414	1.2167	5.97e-08	1.22e-06	Up
ARHGAP29	0.410399	-1.2849	2.23e-06	2.22e-05	Down
ARHGAP4	28.3269	4.8241	0.007182	0.017726	Up
ARHGAP42	0.462877	-1.1113	0.00093745	0.0030513	Down
ARHGAP5	0.257189	-1.9591	8.31e-07	9.96e-06	Down
ARHGDIA	2.26184	1.1775	2.75e-06	2.62e-05	Up
ARHGEF10L	2.01433	1.0103	3.36e-05	0.00019608	Up
ARHGEF2	2.20213	1.1389	4.25e-09	1.54e-07	Up
ARHGEF3	0.455272	-1.1352	3.53e-05	0.00020489	Down
ARID2	0.428094	-1.224	0.00056243	0.0019778	Down
ARID3C	0.294043	-1.7659	6.43e-08	1.28e-06	Down
ARID4A	0.337369	-1.5676	7.4e-05	0.00037305	Down
ARID4B	0.422845	-1.2418	0.0023307	0.0066451	Down
ARID5A	2.09536	1.0672	0.0028995	0.0080276	Up
ARL10	2.00708	1.0051	4.73e-07	6.33e-06	Up
ARL13A	0.0483782	-4.3695	0.00363	0.0097621	Down
ARL14EP	0.349121	-1.5182	5.03e-06	4.26e-05	Down
ARL15	0.450438	-1.1506	0.0001946	0.00082163	Down
ARL4D	2.04103	1.0293	0.00011169	0.00051922	Up
ARL5A	0.461787	-1.1147	0.0017998	0.0053294	Down
ARL5B	0.296561	-1.7536	1.96e-07	3.19e-06	Down
ARL6	0.471	-1.0862	8.51e-05	0.00041861	Down
ARMC1	0.379981	-1.396	1.95e-05	0.00012613	Down
ARMC4	0.253947	-1.9774	0.00020681	0.00086182	Down
ARMC5	3.48486	1.8011	7.93e-11	6.23e-09	Up
ARMC6	3.37433	1.7546	1.1e-11	1.27e-09	Up
ARNTL2	0.472603	-1.0813	0.00033955	0.0013015	Down
ARRDC3	0.447544	-1.1599	0.0010827	0.0034471	Down
ARSA	3.21384	1.6843	5.99e-14	2.12e-11	Up
ARV1	0.495687	-1.0125	5.96e-05	0.00031367	Down
ARVCF	2.83274	1.5022	7.73e-13	1.71e-10	Up
ASB1	2.12432	1.087	9.15e-09	2.8e-07	Up
ASB14	0.455493	-1.1345	0.0013896	0.0042638	Down
ASB3	0.448071	-1.1582	1.55e-05	0.00010535	Down
ASB6	2.39612	1.2607	2.4e-08	5.97e-07	Up
ASCC3	0.316066	-1.6617	1.13e-05	8.16e-05	Down
ASH1L	0.357075	-1.4857	2.01e-06	2.03e-05	Down
ASIC2	0.264474	-1.9188	1.55e-05	0.00010511	Down
ASIC4	0.22309	-2.1643	1.16e-05	8.37e-05	Down
ASL	2.25809	1.1751	3.93e-06	3.49e-05	Up
ASNSD1	0.488591	-1.0333	0.00046879	0.0016958	Down
ASPHD2	2.10453	1.0735	0.0030182	0.0083031	Up
ASPM	0.385633	-1.3747	1.1e-05	7.99e-05	Down
ASPRV1	0.497511	-1.0072	6.82e-07	8.49e-06	Down
ASPSCR1	2.74195	1.4552	2.64e-09	1.02e-07	Up
ASS1	2.80344	1.4872	7e-06	5.57e-05	Up
ASXL3	0.360607	-1.4715	2.35e-07	3.66e-06	Down
ATAD1	0.362964	-1.4621	2.56e-05	0.00015787	Down
ATAD2	0.29881	-1.7427	1.59e-05	0.00010716	Down
ATAD2B	0.421177	-1.2475	0.00020517	0.00085695	Down
ATAD5	0.386838	-1.3702	0.0041768	0.011026	Down
ATF1	0.407904	-1.2937	0.00011907	0.00054655	Down
ATF2	0.34348	-1.5417	8.86e-07	1.05e-05	Down
ATF5	2.45717	1.297	1.62e-08	4.4e-07	Up
ATF6B	2.75566	1.4624	7.85e-10	3.92e-08	Up
ATF7IP	0.424401	-1.2365	5.7e-06	4.73e-05	Down
ATF7IP2	0.37733	-1.4061	8.35e-06	6.45e-05	Down
ATG101	2.21714	1.1487	1.01e-08	3.02e-07	Up
ATG16L2	2.25012	1.17	1.98e-07	3.22e-06	Up
ATG4C	0.310292	-1.6883	7.09e-06	5.63e-05	Down
ATG4D	2.37907	1.2504	1.46e-09	6.35e-08	Up
ATG9A	2.19801	1.1362	2.29e-07	3.6e-06	Up
ATL2	0.428391	-1.223	7.41e-05	0.00037364	Down
ATM	0.300367	-1.7352	1.39e-06	1.51e-05	Down
ATP10D	0.481097	-1.0556	1.09e-06	1.23e-05	Down
ATP11B	0.424195	-1.2372	0.00023184	0.00094359	Down
ATP11C	0.298644	-1.7435	3.13e-06	2.92e-05	Down
ATP13A1	2.15562	1.1081	3.62e-07	5.17e-06	Up
ATP13A2	2.18753	1.1293	4.53e-06	3.91e-05	Up
ATP13A3	0.395596	-1.3379	2.42e-05	0.00015073	Down
ATP13A4	0.0630439	-3.9875	5.71e-05	0.00030287	Down
ATP1A1	2.04571	1.0326	4.06e-07	5.69e-06	Up
ATP5D	2.0793	1.0561	4.14e-06	3.64e-05	Up
ATP6AP1	2.6666	1.415	8.18e-10	4.05e-08	Up
ATP6AP1L	0.469664	-1.0903	6.72e-06	5.39e-05	Down
ATP6V0B	2.46161	1.2996	1.27e-08	3.62e-07	Up
ATP6V1A	0.39221	-1.3503	3.98e-08	8.82e-07	Down
ATP6V1C1	0.475758	-1.0717	5.99e-05	0.00031515	Down
ATP8A1	0.379823	-1.3966	2.53e-06	2.46e-05	Down
ATP8B1	0.389097	-1.3618	6.31e-06	5.13e-05	Down
ATP9A	2.07959	1.0563	2.7e-06	2.58e-05	Up
ATR	0.352819	-1.503	8.63e-06	6.61e-05	Down
ATRX	0.276739	-1.8534	9.63e-06	7.24e-05	Down
ATXN10	2.11594	1.0813	8.78e-08	1.66e-06	Up
ATXN3	0.422874	-1.2417	0.00014817	0.00065387	Down
ATXN7L3	2.26702	1.1808	1.02e-07	1.9e-06	Up
AUP1	2.1634	1.1133	1.03e-06	1.18e-05	Up
AURKAIP1	2.25293	1.1718	2.24e-06	2.23e-05	Up
AXDND1	0.470087	-1.089	0.0025124	0.0070853	Down
AXIN1	2.5062	1.3255	5.37e-10	2.87e-08	Up
B3GALT1	0.453822	-1.1398	0.012692	0.029203	Down
B3GALT6	2.89227	1.5322	5.12e-12	7.07e-10	Up
B3GAT3	2.63244	1.3964	8.17e-10	4.05e-08	Up
B3GNT5	0.338142	-1.5643	2.18e-05	0.00013803	Down
B3GNTL1	2.18374	1.1268	6.52e-07	8.17e-06	Up
B4GALNT3	2.42251	1.2765	1.2e-11	1.35e-09	Up
B4GALNT4	2.44206	1.2881	3.48e-08	7.94e-07	Up
B4GALT2	2.1622	1.1125	1.51e-08	4.16e-07	Up
B4GALT6	0.298955	-1.742	1.26e-07	2.24e-06	Down
B4GAT1	2.55478	1.3532	3.07e-09	1.17e-07	Up
B9D1	2.30905	1.2073	7.83e-07	9.48e-06	Up
BAD	2.50064	1.3223	1.1e-08	3.25e-07	Up
BAG6	2.21991	1.1505	1.22e-06	1.35e-05	Up
BAIAP3	2.48802	1.315	8.5e-10	4.14e-08	Up
BAK1	2.30298	1.2035	1.72e-07	2.85e-06	Up
BAP1	2.32689	1.2184	4.38e-09	1.57e-07	Up
BARX2	2.84731	1.5096	1.78e-07	2.95e-06	Up
BAZ1A	0.34563	-1.5327	8.47e-05	0.00041701	Down
BAZ2B	0.234995	-2.0893	4.37e-07	5.99e-06	Down
BBC3	2.51542	1.3308	1.89e-07	3.1e-06	Up
BBS10	0.365464	-1.4522	8.31e-06	6.42e-05	Down
BBS12	0.395953	-1.3366	0.00015513	0.0006801	Down
BBS9	0.476154	-1.0705	0.00082018	0.0027253	Down
BBX	0.373997	-1.4189	6.3e-05	0.00032848	Down
BCAM	2.42772	1.2796	4.9e-07	6.49e-06	Up
BCAP29	0.463005	-1.1109	0.00087582	0.0028826	Down
BCAP31	2.49597	1.3196	7.77e-08	1.51e-06	Up
BCAR1	2.8572	1.5146	8.77e-11	6.81e-09	Up
BCAT1	0.482399	-1.0517	1.14e-05	8.23e-05	Down
BCHE	0.245433	-2.0266	9.23e-06	6.99e-05	Down
BCKDHA	2.31161	1.2089	3.34e-08	7.69e-07	Up
BCL2	0.472996	-1.0801	5.81e-05	0.00030673	Down
BCL7C	2.1901	1.131	5.71e-06	4.74e-05	Up
BCLAF1	0.4083	-1.2923	0.0014403	0.0043908	Down
BCR	2.02651	1.019	2.42e-06	2.38e-05	Up
BDP1	0.377069	-1.4071	0.00018246	0.0007801	Down
BEAN1	0.137366	-2.8639	0.0012941	0.0040175	Down
BID	2.15547	1.108	1.59e-07	2.69e-06	Up
BIRC3	0.314101	-1.6707	2.35e-05	0.000147	Down
BIRC6	0.387401	-1.3681	3.82e-05	0.00021829	Down
BLM	0.350552	-1.5123	2.65e-05	0.00016229	Down
BLOC1S3	2.80539	1.4882	3.65e-06	3.29e-05	Up
BLZF1	0.348468	-1.5209	2e-05	0.00012842	Down
BMI1	0.469599	-1.0905	0.00072795	0.0024601	Down
BMP1	2.03397	1.0243	1.63e-08	4.41e-07	Up
BMPR1A	0.476914	-1.0682	0.0048964	0.01267	Down
BMPR2	0.493835	-1.0179	0.00058194	0.0020324	Down
BMS1	0.415725	-1.2663	0.00027681	0.0010955	Down
BMT2	0.364932	-1.4543	4.36e-05	0.00024326	Down
BNIP3L	0.419429	-1.2535	5.44e-06	4.55e-05	Down
BOD1L1	0.455967	-1.133	6.7e-05	0.00034428	Down
BOK	2.04656	1.0332	0.00016123	0.00070304	Up
BOP1	2.53239	1.3405	1.35e-07	2.36e-06	Up
BPTF	0.481798	-1.0535	0.00035438	0.0013466	Down
BRAF	0.490423	-1.0279	1.46e-05	0.00010058	Down
BRAT1	2.61843	1.3887	7.43e-10	3.75e-08	Up
BRCA1	0.466614	-1.0997	0.00038936	0.0014551	Down
BRCA2	0.289433	-1.7887	0.00012273	0.00055968	Down
BRINP3	0.37229	-1.4255	0.00077658	0.0026016	Down
BRIP1	0.325877	-1.6176	1e-06	1.15e-05	Down
BRMS1	2.60124	1.3792	1.39e-08	3.91e-07	Up
BRMS1L	0.452974	-1.1425	0.00012262	0.00055942	Down
BRWD1	0.396749	-1.3337	1.89e-06	1.94e-05	Down
BRWD3	0.303654	-1.7195	5.74e-07	7.37e-06	Down
BSG	2.45922	1.2982	7.23e-08	1.43e-06	Up
BTAF1	0.392428	-1.3495	0.00026759	0.0010643	Down
BTBD2	2.33076	1.2208	1.92e-07	3.14e-06	Up
BTBD6	2.29374	1.1977	2.44e-07	3.77e-06	Up
BTC	0.486665	-1.039	7.04e-05	0.00035876	Down
BUB1	0.428985	-1.221	2.03e-05	0.00012992	Down
BUB1B	0.405367	-1.3027	6.14e-05	0.00032157	Down
BYSL	2.28263	1.1907	6.15e-07	7.79e-06	Up
BZW1	0.400535	-1.32	0.00012271	0.00055968	Down
C10H1orf106	2.71039	1.4385	2.63e-10	1.62e-08	Up
C10H9orf72	0.389097	-1.3618	2.56e-05	0.00015766	Down
C12H17orf49	2.17845	1.1233	5.26e-07	6.85e-06	Up
C12H17orf53	2.15517	1.1078	6.16e-05	0.00032263	Up
C12H17orf62	2.50967	1.3275	1.98e-10	1.28e-08	Up
C12H17orf78	0.036267	-4.7852	0.0010097	0.0032516	Down
C13H21orf2	2.30026	1.2018	8.71e-07	1.03e-05	Up
C13H21orf33	2.95939	1.5653	3.03e-10	1.8e-08	Up
C13H21orf91	0.341202	-1.5513	3.3e-05	0.0001932	Down
C13H3orf35	0.0231828	-5.4308	0.00046319	0.0016802	Down
C13H3orf38	0.410855	-1.2833	4e-05	0.00022665	Down
C13H3orf62	0.195617	-2.3539	3.73e-06	3.34e-05	Down
C13H3orf67	0.469176	-1.0918	1.86e-05	0.0001217	Down
C14H10orf62	0.492331	-1.0223	0.00021429	0.00088535	Down
C14H12orf43	2.07829	1.0554	6.18e-06	5.05e-05	Up
C14H22orf39	2.02146	1.0154	1.56e-07	2.65e-06	Up
C16H5orf22	0.41911	-1.2546	2.4e-05	0.00014988	Down
C16H5orf34	0.376103	-1.4108	5.93e-05	0.00031255	Down
C16H5orf42	0.29964	-1.7387	4.52e-08	9.75e-07	Down
C17H8orf48	0.485923	-1.0412	0.015222	0.034258	Down
C18H7orf49	2.78292	1.4766	6.22e-13	1.4e-10	Up
C1H14orf105	0.465128	-1.1043	0.00030963	0.0012027	Down
C1H14orf28	0.406436	-1.2989	0.0010796	0.0034407	Down
C1H18orf54	0.238622	-2.0672	2.8e-10	1.69e-08	Down
C1H6orf183	0.24455	-2.0318	0.0027667	0.0077107	Down
C1H9orf50	2.38221	1.2523	2.35e-09	9.27e-08	Up
C1QTNF1	3.60225	1.8489	2.36e-16	1.95e-13	Up
C1RL	2.29485	1.1984	2.89e-07	4.35e-06	Up
C2CD2	2.00042	1.0003	1.02e-05	7.58e-05	Up
C2CD2L	2.07053	1.05	4.57e-07	6.18e-06	Up
C2CD4B	2.15711	1.1091	8.03e-05	0.00039927	Up
C2CD5	0.324952	-1.6217	3.81e-06	3.4e-05	Down
C2H11orf68	2.16865	1.1168	5.24e-06	4.4e-05	Up
C2H19orf24	3.04977	1.6087	1.29e-07	2.28e-06	Up
C2H19orf43	2.19832	1.1364	4.95e-08	1.05e-06	Up
C2H19orf57	2.04656	1.0332	0.0013114	0.0040624	Up
C3	7.89205	2.9804	2.6e-43	2.52e-39	Up
C3H16orf54	2.13791	1.0962	6.37e-07	8.02e-06	Up
C3H16orf59	2.45139	1.2936	6.99e-07	8.66e-06	Up
C3H7orf26	2.40777	1.2677	4.65e-08	9.93e-07	Up
C3H7orf50	2.29278	1.1971	2.54e-06	2.47e-05	Up
C4H1orf112	0.494109	-1.0171	8.96e-05	0.00043567	Down
C4H8orf34	0.393381	-1.346	0.00029269	0.0011482	Down
C4H8orf82	2.674	1.419	1.97e-08	5.04e-07	Up
C5H12orf29	0.469729	-1.0901	0.00033175	0.0012764	Down
C5H12orf4	0.416677	-1.263	0.00018346	0.00078356	Down
C5H12orf50	0.0961346	-3.3788	0.005442	0.013891	Down
C6H19orf12	2.2509	1.1705	1.96e-05	0.00012671	Up
C6H19orf81	2.50168	1.3229	2.13e-09	8.63e-08	Up
C6H1orf122	2.05295	1.0377	1.13e-05	8.19e-05	Up
C6H1orf168	0.279787	-1.8376	1.47e-08	4.09e-07	Down
C7H15orf39	2.64818	1.405	2.09e-09	8.53e-08	Up
C7H6orf47	2.03454	1.0247	3.66e-05	0.00021068	Up
C7H6orf62	0.438424	-1.1896	7.1e-06	5.64e-05	Down
C9H11orf54	0.427709	-1.2253	5.02e-05	0.0002733	Down
C9H11orf65	0.411596	-1.2807	8.49e-06	6.52e-05	Down
C9H1orf27	0.345774	-1.5321	0.00018362	0.00078361	Down
CA11	2.01894	1.0136	0.008642	0.020819	Up
CA4	2.3348	1.2233	0.011353	0.026479	Up
CA5B	0.363871	-1.4585	1.65e-08	4.43e-07	Down
CAB39L	0.362411	-1.4643	1.66e-06	1.75e-05	Down
CACNA2D1	0.429253	-1.2201	0.00066986	0.002292	Down
CACNB3	2.67901	1.4217	7.73e-11	6.1e-09	Up
CAD	2.35675	1.2368	3.19e-09	1.22e-07	Up
CAGE1	0.357868	-1.4825	0.00098028	0.0031725	Down
CALCOCO2	0.47136	-1.0851	8.85e-08	1.67e-06	Down
CALR3	0.309326	-1.6928	6.71e-08	1.34e-06	Down
CAMSAP3	2.24653	1.1677	6.47e-08	1.29e-06	Up
CAND1	0.422581	-1.2427	0.00022248	0.00091199	Down
CANT1	2.69353	1.4295	3.18e-10	1.86e-08	Up
CAP2	0.314864	-1.6672	0.0049265	0.012741	Down
CAPN1	2.50776	1.3264	4.1e-08	8.98e-07	Up
CAPN15	2.04585	1.0327	1.73e-06	1.81e-05	Up
CAPN7	0.437029	-1.1942	0.00045343	0.0016504	Down
CAPRIN2	0.334551	-1.5797	3.74e-05	0.00021477	Down
CAPS	2.3561	1.2364	0.0074624	0.018323	Up
CAPZA1	0.421586	-1.2461	8.75e-05	0.00042737	Down
CARD10	2.71001	1.4383	9.01e-10	4.37e-08	Up
CARD19	2.07945	1.0562	4.82e-07	6.42e-06	Up
CARD9	2.7593	1.4643	2.39e-13	6.63e-11	Up
CARF	0.332863	-1.587	1.1e-05	8.01e-05	Down
CARNMT1	0.413598	-1.2737	0.00031662	0.0012274	Down
CARS2	2.97688	1.5738	2.33e-11	2.21e-09	Up
CASC1	0.207603	-2.2681	1.25e-07	2.23e-06	Down
CASC4	0.499377	-1.0018	0.0020345	0.0059163	Down
CASKIN2	2.38023	1.2511	2.79e-09	1.08e-07	Up
CASP2	2.44901	1.2922	5.34e-10	2.86e-08	Up
CASP3	0.373764	-1.4198	0.00021629	0.0008915	Down
CASP8	0.489744	-1.0299	0.00089881	0.0029463	Down
CASP8AP2	0.377513	-1.4054	0.00072014	0.0024382	Down
CAST	0.410883	-1.2832	7.75e-06	6.07e-05	Down
CASTOR2	2.39695	1.2612	5.37e-07	6.96e-06	Up
CATSPERE	0.328326	-1.6068	7.39e-05	0.00037295	Down
CAV1	0.42964	-1.2188	2.95e-05	0.00017636	Down
CAV2	0.422962	-1.2414	3.62e-05	0.0002088	Down
CAVIN2	0.392482	-1.3493	0.00015421	0.00067736	Down
CAVIN3	2.42049	1.2753	2.69e-07	4.09e-06	Up
CBR1	2.81298	1.4921	0.00026331	0.0010488	Up
CBR4	0.458026	-1.1265	9.56e-05	0.00045812	Down
CBS	2.19162	1.132	1.22e-06	1.35e-05	Up
CBX2	3.06566	1.6162	4.58e-14	1.65e-11	Up
CC2D1A	2.24996	1.1699	1.12e-08	3.29e-07	Up
CC2D1B	2.08406	1.0594	2.27e-08	5.68e-07	Up
CCAR1	0.334899	-1.5782	0.00010779	0.00050325	Down
CCBE1	0.204291	-2.2913	0.001569	0.0047297	Down
CCDC102A	2.3499	1.2326	5.11e-08	1.07e-06	Up
CCDC103	2.13717	1.0957	0.0032563	0.0088627	Up
CCDC106	2.30298	1.2035	1.29e-06	1.41e-05	Up
CCDC107	2.35088	1.2332	8.31e-08	1.59e-06	Up
CCDC120	2.24591	1.1673	3.01e-06	2.83e-05	Up
CCDC121	0.386034	-1.3732	1.03e-05	7.59e-05	Down
CCDC125	0.397493	-1.331	6.8e-05	0.00034869	Down
CCDC126	0.435245	-1.2001	1.98e-05	0.00012777	Down
CCDC127	2.08768	1.0619	1.46e-06	1.57e-05	Up
CCDC14	0.338095	-1.5645	2.61e-07	3.97e-06	Down
CCDC146	0.362839	-1.4626	0.00047104	0.0017033	Down
CCDC148	0.393136	-1.3469	0.00099626	0.0032157	Down
CCDC15	0.325155	-1.6208	8.71e-07	1.03e-05	Down
CCDC150	0.360632	-1.4714	1.04e-05	7.68e-05	Down
CCDC157	2.23566	1.1607	1.23e-06	1.36e-05	Up
CCDC170	0.46684	-1.099	2.29e-06	2.27e-05	Down
CCDC18	0.385286	-1.376	0.00014623	0.00064753	Down
CCDC186	0.325088	-1.6211	0.00011953	0.00054761	Down
CCDC189	2.04004	1.0286	0.00078991	0.0026396	Up
CCDC191	0.398679	-1.3267	0.00046802	0.0016934	Down
CCDC24	2.01601	1.0115	1.14e-06	1.28e-05	Up
CCDC25	0.43407	-1.204	0.00019556	0.00082507	Down
CCDC38	0.349921	-1.5149	0.00025792	0.0010318	Down
CCDC39	0.311996	-1.6804	0.00079668	0.0026586	Down
CCDC51	2.1428	1.0995	3.32e-08	7.67e-07	Up
CCDC66	0.42223	-1.2439	0.002131	0.0061537	Down
CCDC68	0.0790605	-3.6609	0.0087551	0.021065	Down
CCDC8	2.40144	1.2639	1.61e-05	0.00010845	Up
CCDC82	0.329078	-1.6035	2.21e-06	2.21e-05	Down
CCDC85C	2.0399	1.0285	5.04e-06	4.26e-05	Up
CCDC88A	0.339904	-1.5568	0.0001712	0.00073856	Down
CCDC88B	2.22715	1.1552	0.0018373	0.0054223	Up
CCDC89	0.209062	-2.258	2.53e-16	1.95e-13	Down
CCDC90B	0.460285	-1.1194	0.00010899	0.00050789	Down
CCDC97	2.02483	1.0178	2e-06	2.03e-05	Up
CCL20	0.246644	-2.0195	1.04e-10	7.79e-09	Down
CCNB1	0.492877	-1.0207	6.23e-06	5.08e-05	Down
CCNC	0.480397	-1.0577	0.00053516	0.0018977	Down
CCND3	2.28945	1.195	3.45e-07	4.99e-06	Up
CCNG1	0.455651	-1.134	0.0018751	0.0055139	Down
CCNH	0.497959	-1.0059	6.55e-05	0.00033846	Down
CCNJ	0.492945	-1.0205	0.0013863	0.0042563	Down
CCNL1	0.383873	-1.3813	2.07e-09	8.47e-08	Down
CCNT2	0.332033	-1.5906	6.23e-06	5.08e-05	Down
CCP110	0.326171	-1.6163	3.96e-05	0.0002249	Down
CCPG1	0.406183	-1.2998	0.0011125	0.0035311	Down
CCSER2	0.371337	-1.4292	0.00013598	0.00060823	Down
CCT2	0.499931	-1.0002	0.00033188	0.0012766	Down
CCT6A	0.385419	-1.3755	2.7e-05	0.00016456	Down
CCT8	0.432149	-1.2104	9.85e-07	1.14e-05	Down
CD14	3.15273	1.6566	1.84e-12	3.22e-10	Up
CD151	2.611	1.3846	4.29e-08	9.3e-07	Up
CD164	0.463872	-1.1082	5.98e-06	4.92e-05	Down
CD226	0.223121	-2.1641	4.39e-12	6.41e-10	Down
CD274	0.333417	-1.5846	3.57e-07	5.12e-06	Down
CD276	2.62588	1.3928	1.17e-10	8.5e-09	Up
CD2AP	0.457676	-1.1276	0.0022435	0.0064286	Down
CD3EAP	2.23132	1.1579	2.16e-09	8.74e-08	Up
CD55	0.202122	-2.3067	1.54e-15	9.07e-13	Down
CD68	0.409774	-1.2871	2.34e-07	3.64e-06	Down
CD80	0.258637	-1.951	0.00020098	0.00084325	Down
CD81	2.21008	1.1441	3.6e-07	5.15e-06	Up
CD83	2.76523	1.4674	0.0092757	0.022156	Up
CD86	0.309862	-1.6903	3.23e-07	4.73e-06	Down
CDC27	0.389016	-1.3621	0.00033891	0.0012996	Down
CDC34	2.17935	1.1239	2.54e-06	2.47e-05	Up
CDC42BPA	0.459934	-1.1205	0.00023022	0.00093817	Down
CDC42EP1	2.22592	1.1544	1.5e-07	2.56e-06	Up
CDC42EP2	2.17528	1.1212	9.75e-06	7.32e-05	Up
CDC42EP5	2.05125	1.0365	3.96e-05	0.00022494	Up
CDC45	2.10614	1.0746	1.34e-07	2.35e-06	Up
CDC5L	0.410855	-1.2833	0.00011913	0.00054658	Down
CDCA2	0.419749	-1.2524	5.69e-05	0.00030189	Down
CDCA4	2.29453	1.1982	1.35e-07	2.36e-06	Up
CDCP2	0.0889723	-3.4905	0.012411	0.02862	Down
CDIPT	2.36133	1.2396	8.35e-07	9.99e-06	Up
CDK10	2.53766	1.3435	7.76e-09	2.45e-07	Up
CDK19	0.448258	-1.1576	0.000163	0.00070904	Down
CDK20	2.21376	1.1465	1.13e-09	5.17e-08	Up
CDK2AP2	2.18147	1.1253	7.3e-06	5.77e-05	Up
CDK3	2.08479	1.0599	0.001846	0.0054456	Up
CDK4	2.18798	1.1296	5.77e-07	7.39e-06	Up
CDK5	2.18465	1.1274	2.59e-07	3.95e-06	Up
CDK5R2	2.43817	1.2858	0.00042728	0.001572	Up
CDK7	0.477344	-1.0669	0.00056554	0.0019866	Down
CDK9	2.31434	1.2106	3.15e-08	7.35e-07	Up
CDKAL1	0.405479	-1.3023	0.00041662	0.0015398	Down
CDKL2	0.388584	-1.3637	1.02e-05	7.57e-05	Down
CDKN2B	0.278336	-1.8451	0.0045646	0.011914	Down
CDR2L	2.57148	1.3626	1.29e-10	9.17e-09	Up
CDSN	0.481965	-1.053	0.022835	0.048845	Down
CDT1	2.51717	1.3318	2.61e-06	2.52e-05	Up
CEBPB	2.27143	1.1836	2.03e-07	3.26e-06	Up
CEBPD	2.1631	1.1131	3.04e-07	4.52e-06	Up
CEBPZ	0.324682	-1.6229	4.55e-05	0.00025214	Down
CELSR2	2.09914	1.0698	7.38e-05	0.00037271	Up
CEND1	2.36871	1.2441	3.75e-07	5.33e-06	Up
CENPB	2.91743	1.5447	1.55e-10	1.07e-08	Up
CENPC	0.339786	-1.5573	0.00023456	0.00095245	Down
CENPE	0.330106	-1.599	0.00063599	0.0021936	Down
CENPF	0.243805	-2.0362	4.25e-07	5.86e-06	Down
CENPI	0.350503	-1.5125	9.9e-07	1.15e-05	Down
CENPQ	0.412596	-1.2772	0.00050812	0.0018174	Down
CENPU	0.4938	-1.018	0.0016716	0.0049979	Down
CENPV	2.44833	1.2918	6.91e-09	2.24e-07	Up
CENPX	2.26279	1.1781	2.32e-07	3.63e-06	Up
CEP112	0.366783	-1.447	0.00028451	0.0011217	Down
CEP120	0.345486	-1.5333	1.96e-05	0.00012671	Down
CEP126	0.396639	-1.3341	0.0005725	0.0020052	Down
CEP128	0.35926	-1.4769	0.00018379	0.00078417	Down
CEP135	0.457454	-1.1283	0.0062275	0.015614	Down
CEP152	0.263596	-1.9236	4.62e-07	6.23e-06	Down
CEP162	0.309927	-1.69	2.95e-05	0.00017627	Down
CEP170	0.465289	-1.1038	0.00087636	0.0028839	Down
CEP170B	2.70232	1.4342	2.1e-10	1.34e-08	Up
CEP290	0.323581	-1.6278	9.81e-05	0.00046745	Down
CEP295	0.307615	-1.7008	1.09e-06	1.24e-05	Down
CEP350	0.293087	-1.7706	7.67e-06	6.01e-05	Down
CEP55	0.427323	-1.2266	0.0010083	0.0032483	Down
CEP57	0.358887	-1.4784	5.43e-05	0.00029004	Down
CEP57L1	0.439703	-1.1854	0.0078498	0.019148	Down
CEP63	0.485553	-1.0423	0.0036504	0.0098116	Down
CEP68	0.472537	-1.0815	4.68e-05	0.00025811	Down
CEP70	0.332148	-1.5901	1e-05	7.47e-05	Down
CEP72	2.1155	1.081	2.94e-06	2.77e-05	Up
CEP78	0.425049	-1.2343	9.78e-05	0.00046678	Down
CEP83	0.378509	-1.4016	0.00033264	0.0012786	Down
CEP85L	0.391803	-1.3518	7.61e-05	0.00038233	Down
CEP95	0.380166	-1.3953	0.00025812	0.0010322	Down
CEP97	0.300159	-1.7362	2.39e-06	2.35e-05	Down
CERCAM	2.11462	1.0804	1.46e-05	0.00010044	Up
CERK	2.16535	1.1146	3.42e-08	7.85e-07	Up
CERS4	2.14043	1.0979	4.04e-08	8.9e-07	Up
CES3	2.01698	1.0122	1.06e-05	7.79e-05	Up
CFAP206	0.318155	-1.6522	1.62e-05	0.00010893	Down
CFAP53	0.294043	-1.7659	0.00012681	0.00057546	Down
CFAP69	0.404861	-1.3045	0.00029311	0.0011496	Down
CFAP97	0.389771	-1.3593	0.00065578	0.0022511	Down
CFD	2.5953	1.3759	4.23e-09	1.54e-07	Up
CGGBP1	0.450313	-1.151	0.00011198	0.00052044	Down
CGREF1	2.82177	1.4966	0.00060569	0.0021003	Up
CH25H	0.411539	-1.2809	0.0022697	0.006493	Down
CHAC2	0.441474	-1.1796	0.022412	0.048085	Down
CHD1	0.359833	-1.4746	0.00011927	0.0005471	Down
CHD2	0.378483	-1.4017	2.18e-09	8.79e-08	Down
CHD9	0.335666	-1.5749	4.46e-05	0.00024819	Down
CHEK1	0.466614	-1.0997	0.00024574	0.00099125	Down
CHFR	2.15995	1.111	1.31e-08	3.73e-07	Up
CHI3L1	4.92151	2.2991	9e-16	5.47e-13	Up
CHID1	3.51323	1.8128	1.8e-14	7.15e-12	Up
CHKB	2.52136	1.3342	3.93e-09	1.44e-07	Up
CHM	0.353872	-1.4987	5.84e-06	4.82e-05	Down
CHMP1A	2.62788	1.3939	4.17e-09	1.52e-07	Up
CHMP2B	0.409973	-1.2864	1.39e-05	9.66e-05	Down
CHMP4C	0.452943	-1.1426	3.32e-06	3.06e-05	Down
CHMP6	2.30569	1.2052	3.31e-07	4.82e-06	Up
CHORDC1	0.399039	-1.3254	0.00011819	0.00054319	Down
CHPF	4.04938	2.0177	3.9e-16	2.61e-13	Up
CHST12	2.9009	1.5365	1.62e-06	1.71e-05	Up
CHST14	2.87169	1.5219	4.61e-09	1.64e-07	Up
CHTF18	2.58596	1.3707	1.08e-07	1.97e-06	Up
CHTF8	2.1252	1.0876	7.32e-07	8.98e-06	Up
CHUK	0.392809	-1.3481	0.00023484	0.00095297	Down
CHURC1	0.461691	-1.115	0.00043369	0.0015911	Down
CISH	2.2966	1.1995	0.00023301	0.00094737	Up
CKAP2	0.26934	-1.8925	1.16e-06	1.29e-05	Down
CKAP2L	0.338282	-1.5637	9.14e-07	1.07e-05	Down
CKAP5	0.422288	-1.2437	7.64e-05	0.00038339	Down
CKMT1A	2.15711	1.1091	4.1e-07	5.72e-06	Up
CLCN4	2.09246	1.0652	7.88e-05	0.00039281	Up
CLCN7	2.41463	1.2718	1.22e-07	2.19e-06	Up
CLCNKA	2.211	1.1447	0.001966	0.0057411	Up
CLDN12	0.449533	-1.1535	0.00025404	0.001019	Down
CLDN16	0.163708	-2.6108	1.74e-05	0.00011521	Down
CLDN4	2.1283	1.0897	7.32e-07	8.98e-06	Up
CLEC11A	2.38684	1.2551	1.35e-08	3.81e-07	Up
CLGN	0.291911	-1.7764	3.33e-06	3.06e-05	Down
CLHC1	0.338447	-1.563	2.93e-05	0.00017548	Down
CLIC2	0.317208	-1.6565	0.0029086	0.0080484	Down
CLIC4	0.457359	-1.1286	0.00016423	0.00071391	Down
CLINT1	0.466937	-1.0987	8.34e-05	0.00041146	Down
CLIP1	0.393872	-1.3442	2.77e-05	0.00016772	Down
CLIP2	2.6081	1.383	3.61e-09	1.35e-07	Up
CLIP4	0.476451	-1.0696	3.56e-05	0.000206	Down
CLK1	0.398873	-1.326	4.41e-05	0.00024554	Down
CLK4	0.318574	-1.6503	2.41e-06	2.37e-05	Down
CLN3	2.55904	1.3556	3.29e-12	5.19e-10	Up
CLN6	2.26153	1.1773	2.12e-07	3.39e-06	Up
CLN8	2.7353	1.4517	1.53e-10	1.06e-08	Up
CLOCK	0.262575	-1.9292	1.08e-08	3.2e-07	Down
CLPTM1	2.02609	1.0187	2.16e-05	0.00013748	Up
CLPTM1L	2.96411	1.5676	3.85e-12	5.84e-10	Up
CLPX	0.437696	-1.192	0.00040787	0.0015141	Down
CLSPN	0.354707	-1.4953	0.00016499	0.00071625	Down
CLSTN1	2.50116	1.3226	2.82e-09	1.09e-07	Up
CLTC	0.473455	-1.0787	0.00048416	0.0017446	Down
CLU	2.00792	1.0057	1.32e-05	9.28e-05	Up
CLUH	2.01196	1.0086	2.93e-05	0.0001754	Up
CMTR2	0.496168	-1.0111	0.0005209	0.0018556	Down
CNKSR2	0.413368	-1.2745	9.13e-05	0.00044189	Down
CNNM3	2.04755	1.0339	3.97e-10	2.24e-08	Up
CNOT2	0.427531	-1.2259	0.00012285	0.00056008	Down
CNOT4	0.476253	-1.0702	0.00013056	0.00058951	Down
CNOT6L	0.444729	-1.169	0.00010517	0.00049277	Down
CNP	2.1437	1.1001	5.42e-06	4.54e-05	Up
CNPPD1	2.66161	1.4123	7.08e-11	5.71e-09	Up
CNPY3	2.39131	1.2578	1.93e-09	7.98e-08	Up
CNTLN	0.439337	-1.1866	0.0023589	0.0067158	Down
CNTNAP2	0.144336	-2.7925	0.0029731	0.0081975	Down
CNTRL	0.355741	-1.4911	2.39e-05	0.00014947	Down
COBLL1	0.350601	-1.5121	3.49e-06	3.19e-05	Down
COG3	0.479366	-1.0608	4.13e-06	3.63e-05	Down
COG5	0.376025	-1.4111	2e-07	3.23e-06	Down
COG6	0.413684	-1.2734	1.67e-06	1.76e-05	Down
COG8	2.20488	1.1407	4.59e-07	6.19e-06	Up
COL13A1	0.484511	-1.0454	0.0069812	0.017288	Down
COL18A1	2.77137	1.4706	2.34e-10	1.48e-08	Up
COL22A1	2.53064	1.3395	0.0061133	0.015366	Up
COL4A1	2.24591	1.1673	4.21e-08	9.16e-07	Up
COL4A2	2.52888	1.3385	3.18e-11	2.84e-09	Up
COL4A3	0.255342	-1.9695	3.56e-07	5.1e-06	Down
COL4A3BP	0.460445	-1.1189	0.00057144	0.0020022	Down
COL5A1	2.04741	1.0338	0.015808	0.035393	Up
COL6A2	2.44664	1.2908	1.8e-08	4.73e-07	Up
COL8A1	0.250069	-1.9996	8.75e-06	6.69e-05	Down
COLEC10	0.397879	-1.3296	0.014063	0.031922	Down
COLGALT1	2.50446	1.3245	1.1e-09	5.13e-08	Up
COMMD10	0.367725	-1.4433	3.77e-05	0.00021619	Down
COMMD5	2.23721	1.1617	0.00012748	0.00057807	Up
COMMD9	2.15144	1.1053	4.54e-07	6.15e-06	Up
COMT	2.09696	1.0683	7.93e-07	9.57e-06	Up
COMTD1	2.58417	1.3697	8.39e-09	2.6e-07	Up
COPB1	0.342767	-1.5447	6.55e-06	5.27e-05	Down
COPS4	0.395761	-1.3373	9.24e-07	1.08e-05	Down
COPS5	0.472996	-1.0801	3.9e-05	0.00022231	Down
COPS7A	2.28422	1.1917	1.82e-06	1.88e-05	Up
COPZ2	2.32608	1.2179	3.45e-08	7.91e-07	Up
COQ8B	2.23241	1.1586	1.14e-06	1.28e-05	Up
CORO1B	2.51525	1.3307	2.33e-07	3.64e-06	Up
COX7A1	2.42385	1.2773	0.013205	0.030208	Up
CPD	0.499965	-1.0001	0.00046167	0.0016754	Down
CPNE7	2.28913	1.1948	0.00048594	0.0017497	Up
CPNE8	0.384379	-1.3794	0.00032335	0.0012488	Down
CPSF1	2.28232	1.1905	3.08e-07	4.55e-06	Up
CPSF2	0.460062	-1.1201	4.74e-05	0.00026049	Down
CPSF4	2.04429	1.0316	1.4e-06	1.52e-05	Up
CPSF6	0.472406	-1.0819	8.51e-07	1.02e-05	Down
CPTP	2.68663	1.4258	4.02e-09	1.47e-07	Up
CRBN	0.391043	-1.3546	7.56e-05	0.00038048	Down
CREB1	0.415177	-1.2682	5.6e-05	0.00029758	Down
CREB3	2.03806	1.0272	2.3e-07	3.61e-06	Up
CREBRF	0.327485	-1.6105	7.45e-06	5.86e-05	Down
CRELD1	2.30058	1.202	3.89e-08	8.68e-07	Up
CRELD2	2.33011	1.2204	2.28e-07	3.59e-06	Up
CRIP2	2.52468	1.3361	6.98e-08	1.39e-06	Up
CRIP3	2.63189	1.3961	3.61e-08	8.18e-07	Up
CROT	0.386918	-1.3699	4.05e-06	3.57e-05	Down
CRYBG3	0.307722	-1.7003	4.63e-05	0.00025566	Down
CSDE1	0.430385	-1.2163	0.00035962	0.0013628	Down
CSE1L	0.283142	-1.8204	3.32e-08	7.67e-07	Down
CSGALNACT2	0.481164	-1.0554	0.0012615	0.003934	Down
CSK	2.51054	1.328	2.38e-09	9.36e-08	Up
CSMD1	0.444483	-1.1698	4.97e-05	0.00027095	Down
CSNK1G3	0.442669	-1.1757	0.00011695	0.00053908	Down
CSPP1	0.40966	-1.2875	0.00011941	0.00054734	Down
CSRP1	2.01266	1.0091	4.97e-05	0.00027095	Up
CSTF3	0.437362	-1.1931	1.37e-05	9.55e-05	Down
CTBP1	2.68906	1.4271	1.09e-10	8.12e-09	Up
CTDSP1	2.57023	1.3619	8.79e-08	1.66e-06	Up
CTDSPL2	0.398072	-1.3289	0.00028738	0.0011312	Down
CTHRC1	0.105068	-3.2506	0.0013444	0.0041473	Down
CTNNAL1	0.327962	-1.6084	7.25e-06	5.74e-05	Down
CTNS	3.06375	1.6153	4.12e-14	1.51e-11	Up
CTSA	2.46793	1.3033	7.66e-09	2.43e-07	Up
CTSD	2.9302	1.551	2.13e-10	1.35e-08	Up
CTSF	2.73701	1.4526	3.52e-11	3.08e-09	Up
CTSH	2.25464	1.1729	7.69e-08	1.5e-06	Up
CTSK	0.480897	-1.0562	1.01e-05	7.5e-05	Down
CTSO	0.452346	-1.1445	2.22e-06	2.21e-05	Down
CTTNBP2	0.431161	-1.2137	7.31e-06	5.77e-05	Down
CTU1	2.73379	1.4509	1e-10	7.62e-09	Up
CTU2	2.05894	1.0419	2.62e-06	2.52e-05	Up
CTXN1	2.28248	1.1906	0.0075404	0.018487	Up
CUEDC1	2.35757	1.2373	3.72e-08	8.39e-07	Up
CUL2	0.435366	-1.1997	0.00052908	0.00188	Down
CUL4B	0.415149	-1.2683	0.00054743	0.0019329	Down
CUL5	0.410769	-1.2836	0.0007395	0.0024944	Down
CUL7	2.21299	1.146	3.07e-07	4.54e-06	Up
CUNH14orf79	2.90875	1.5404	2.28e-09	9.02e-08	Up
CUNH14orf80	2.55868	1.3554	4.15e-09	1.51e-07	Up
CUNH9orf142	2.01964	1.0141	0.00023249	0.00094583	Up
CWC22	0.358986	-1.478	0.00017035	0.00073589	Down
CWC27	0.428658	-1.2221	0.00087302	0.0028748	Down
CWF19L2	0.295187	-1.7603	1.4e-05	9.7e-05	Down
CXADR	0.477311	-1.067	0.00021181	0.00087809	Down
CXHXorf23	0.39598	-1.3365	6.23e-05	0.00032572	Down
CYB561	2.30234	1.2031	5.18e-08	1.09e-06	Up
CYBA	2.59872	1.3778	2.7e-08	6.5e-07	Up
CYP1A1	0.247706	-2.0133	2.85e-12	4.53e-10	Down
CYP20A1	0.461979	-1.1141	0.00021217	0.00087864	Down
CYP2C36	0.267053	-1.9048	0.0074331	0.018267	Down
CYP51	0.444668	-1.1692	7.16e-06	5.68e-05	Down
CYS1	2.66678	1.4151	5.48e-11	4.55e-09	Up
CYTH2	2.04911	1.035	7.48e-06	5.88e-05	Up
D2HGDH	2.32914	1.2198	1.67e-07	2.8e-06	Up
DAAM1	0.388881	-1.3626	9.87e-05	0.00046971	Down
DAGLB	2.58596	1.3707	1.76e-08	4.63e-07	Up
DALRD3	2.05623	1.04	1.26e-07	2.24e-06	Up
DAPK3	2.87488	1.5235	1.12e-11	1.29e-09	Up
DARS	0.427086	-1.2274	7.2e-05	0.00036565	Down
DARS2	0.410428	-1.2848	9.76e-06	7.33e-05	Down
DBF4	0.421557	-1.2462	0.00022223	0.00091164	Down
DBN1	2.29803	1.2004	2.39e-07	3.71e-06	Up
DBNDD1	2.54947	1.3502	3.36e-07	4.88e-06	Up
DBNL	2.35659	1.2367	4.87e-08	1.03e-06	Up
DCAF10	0.447264	-1.1608	0.0012202	0.0038235	Down
DCAF6	0.41512	-1.2684	6.33e-06	5.15e-05	Down
DCDC2	0.393027	-1.3473	4.86e-05	0.00026638	Down
DCLRE1A	0.350917	-1.5108	0.00013023	0.00058837	Down
DCLRE1C	0.306466	-1.7062	6.03e-05	0.00031694	Down
DCP1A	0.483638	-1.048	1.52e-05	0.00010346	Down
DCP1B	0.489439	-1.0308	3.11e-05	0.00018436	Down
DCP2	0.457867	-1.127	8.43e-05	0.00041539	Down
DCTN1	2.15741	1.1093	1.37e-06	1.49e-05	Up
DCUN1D4	0.428183	-1.2237	8.09e-08	1.55e-06	Down
DDA1	2.00778	1.0056	8.34e-06	6.44e-05	Up
DDHD1	0.444452	-1.1699	0.00010022	0.000475	Down
DDHD2	0.479466	-1.0605	7.07e-07	8.73e-06	Down
DDIAS	0.346878	-1.5275	0.00010812	0.00050457	Down
DDR1	2.48716	1.3145	3.97e-10	2.24e-08	Up
DDR2	0.424607	-1.2358	5.79e-05	0.00030639	Down
DDRGK1	2.02933	1.021	1.03e-05	7.59e-05	Up
DDX1	0.390908	-1.3551	2.76e-05	0.0001677	Down
DDX10	0.435819	-1.1982	0.0001407	0.00062633	Down
DDX18	0.495171	-1.014	0.0017138	0.0051115	Down
DDX21	0.450063	-1.1518	0.00030022	0.0011716	Down
DDX28	2.25902	1.1757	8.01e-06	6.23e-05	Up
DDX3X	0.387133	-1.3691	2.07e-05	0.00013235	Down
DDX46	0.425373	-1.2332	0.00020674	0.00086182	Down
DDX50	0.344148	-1.5389	1.02e-06	1.17e-05	Down
DDX51	2.06351	1.0451	1.34e-07	2.35e-06	Up
DDX52	0.350528	-1.5124	8.27e-06	6.39e-05	Down
DDX54	2.0433	1.0309	6.98e-06	5.56e-05	Up
DDX58	0.374153	-1.4183	3.42e-05	0.00019901	Down
DDX60	0.432059	-1.2107	6.21e-06	5.07e-05	Down
DEAF1	2.6844	1.4246	1.1e-09	5.13e-08	Up
DECR1	0.47589	-1.0713	0.0017388	0.0051701	Down
DEF6	0.327099	-1.6122	0.021273	0.045913	Down
DENND4A	0.275018	-1.8624	3.04e-07	4.52e-06	Down
DENND4C	0.37229	-1.4255	0.00010164	0.00048041	Down
DENND5B	0.40915	-1.2893	5.24e-05	0.00028273	Down
DEPDC1	0.387804	-1.3666	0.00050034	0.0017946	Down
DEPDC7	0.346397	-1.5295	1.56e-05	0.00010584	Down
DEUP1	0.421879	-1.2451	0.0001679	0.00072628	Down
DGAT1	2.91743	1.5447	1.38e-09	6.08e-08	Up
DGCR14	2.35332	1.2347	4.75e-07	6.35e-06	Up
DGCR2	2.59332	1.3748	7.24e-09	2.32e-07	Up
DGCR6L	2.54665	1.3486	1.55e-08	4.24e-07	Up
DGKE	0.415725	-1.2663	1.57e-05	0.00010607	Down
DGKH	0.320212	-1.6429	2.4e-09	9.42e-08	Down
DGKK	0.0336675	-4.8925	0.0034247	0.0092742	Down
DGKQ	2.12241	1.0857	6.41e-06	5.19e-05	Up
DHCR24	2.44596	1.2904	2.48e-10	1.54e-08	Up
DHCR7	2.3285	1.2194	9.75e-07	1.13e-05	Up
DHRS11	2.02132	1.0153	3.11e-05	0.00018421	Up
DHRS13	2.6997	1.4328	2.21e-09	8.86e-08	Up
DHRS7B	2.4693	1.3041	5.9e-07	7.52e-06	Up
DHRSX	2.68701	1.426	1.69e-08	4.51e-07	Up
DHX15	0.429908	-1.2179	4.66e-05	0.00025699	Down
DHX29	0.334691	-1.5791	7.72e-05	0.00038647	Down
DHX36	0.347817	-1.5236	9.28e-05	0.00044701	Down
DHX40	0.360607	-1.4715	1.32e-05	9.26e-05	Down
DHX9	0.48988	-1.0295	2.11e-05	0.00013435	Down
DIAPH2	0.394337	-1.3425	0.00044806	0.0016348	Down
DIAPH3	0.432508	-1.2092	0.00078456	0.0026245	Down
DIS3	0.320057	-1.6436	1.32e-05	9.28e-05	Down
DLC1	0.42496	-1.2346	1.2e-08	3.45e-07	Down
DLD	0.374698	-1.4162	5.19e-05	0.00028054	Down
DLG1	0.447109	-1.1613	0.00049324	0.001773	Down
DLGAP5	0.292093	-1.7755	3.32e-05	0.00019415	Down
DLX6	0.296499	-1.7539	0.0022389	0.0064193	Down
DMAP1	2.68626	1.4256	1.19e-10	8.61e-09	Up
DMC1	0.30736	-1.702	1.08e-06	1.23e-05	Down
DMD	0.430922	-1.2145	1.13e-05	8.19e-05	Down
DMP1	0.203105	-2.2997	0.0003413	0.0013066	Down
DMTF1	0.38845	-1.3642	2.58e-07	3.94e-06	Down
DMWD	2.55691	1.3544	1.48e-09	6.41e-08	Up
DMXL1	0.351842	-1.507	7.9e-05	0.00039361	Down
DMXL2	0.287394	-1.7989	3.5e-06	3.2e-05	Down
DNA2	0.473258	-1.0793	0.00019373	0.00081867	Down
DNAAF4	0.448693	-1.1562	0.013512	0.030808	Down
DNAH10	0.405985	-1.3005	2.75e-07	4.16e-06	Down
DNAH11	0.434763	-1.2017	1.02e-05	7.58e-05	Down
DNAH12	0.175045	-2.5142	6.61e-12	8.28e-10	Down
DNAH6	0.396062	-1.3362	3.82e-05	0.00021862	Down
DNAH7	0.421469	-1.2465	0.00063649	0.0021949	Down
DNAH8	0.0477717	-4.3877	0.016455	0.036649	Down
DNAJA1	0.458216	-1.1259	0.00017089	0.00073774	Down
DNAJB2	2.19466	1.134	7.47e-08	1.46e-06	Up
DNAJB4	0.3476	-1.5245	1e-06	1.15e-05	Down
DNAJC10	0.431102	-1.2139	0.00033512	0.0012871	Down
DNAJC12	0.479665	-1.0599	0.00010163	0.00048041	Down
DNAJC13	0.383341	-1.3833	0.00017219	0.00074268	Down
DNAJC2	0.43176	-1.2117	0.0017338	0.0051592	Down
DNAJC21	0.386328	-1.3721	6.36e-06	5.17e-05	Down
DNAJC28	0.279729	-1.8379	9.61e-05	0.00046003	Down
DNAJC30	2.0974	1.0686	3.49e-06	3.19e-05	Up
DNAJC4	2.0209	1.015	5.17e-05	0.00028002	Up
DNAJC5	2.42083	1.2755	5.89e-08	1.21e-06	Up
DNAL1	0.377461	-1.4056	3.94e-06	3.5e-05	Down
DNASE1L1	2.544	1.3471	4.47e-08	9.65e-07	Up
DNHD1	0.418181	-1.2578	3.51e-07	5.04e-06	Down
DNLZ	2.32414	1.2167	1.08e-05	7.91e-05	Up
DNM1L	0.412538	-1.2774	6.9e-05	0.00035285	Down
DNM3	0.367572	-1.4439	7.67e-09	2.43e-07	Down
DNPEP	2.26687	1.1807	2.36e-07	3.67e-06	Up
DNPH1	2.11521	1.0808	2.65e-06	2.55e-05	Up
DNTTIP2	0.324817	-1.6223	1.65e-05	0.00011082	Down
DOCK4	0.365514	-1.452	2.69e-08	6.49e-07	Down
DOCK7	0.284974	-1.8111	1.06e-07	1.94e-06	Down
DOHH	2.18904	1.1303	1.27e-06	1.4e-05	Up
DOK1	2.30681	1.2059	0.00022059	0.00090615	Up
DOK6	0.490322	-1.0282	1.2e-05	8.62e-05	Down
DOLK	3.55685	1.8306	3.18e-16	2.21e-13	Up
DOLPP1	2.18177	1.1255	4.91e-07	6.49e-06	Up
DOPEY1	0.365793	-1.4509	3.64e-06	3.29e-05	Down
DPAGT1	2.65351	1.4079	6.31e-10	3.27e-08	Up
DPEP1	2.97853	1.5746	1.08e-06	1.23e-05	Up
DPH1	2.88086	1.5265	1.13e-10	8.28e-09	Up
DPH2	2.6969	1.4313	2.49e-08	6.13e-07	Up
DPH7	2.42469	1.2778	2.14e-08	5.41e-07	Up
DPM1	0.487137	-1.0376	0.00020717	0.00086309	Down
DPM2	2.53415	1.3415	1.27e-06	1.4e-05	Up
DPM3	2.03214	1.023	4.12e-06	3.63e-05	Up
DPP7	2.8412	1.5065	1.44e-11	1.55e-09	Up
DPP8	0.437514	-1.1926	0.00012308	0.00056102	Down
DPY19L3	0.490559	-1.0275	0.00096805	0.0031383	Down
DPY19L4	0.431251	-1.2134	0.00028713	0.0011305	Down
DPYD	0.456283	-1.132	2.8e-05	0.00016928	Down
DRAM2	0.442945	-1.1748	0.00027554	0.0010913	Down
DRG2	2.35023	1.2328	1.17e-07	2.11e-06	Up
DSC1	0.372497	-1.4247	6.2e-05	0.00032437	Down
DSE	0.488084	-1.0348	1.23e-05	8.78e-05	Down
DSEL	0.45288	-1.1428	0.00012209	0.00055753	Down
DSG1	0.33548	-1.5757	2.81e-05	0.00016987	Down
DSG3	0.43955	-1.1859	0.00042856	0.0015761	Down
DSG4	0.400174	-1.3213	0.0053655	0.013727	Down
DSPP	0.315366	-1.6649	0.01385	0.031484	Down
DST	0.471392	-1.085	4.16e-07	5.78e-06	Down
DSTN	0.47316	-1.0796	9.98e-05	0.00047359	Down
DTX2	2.12815	1.0896	3.26e-07	4.75e-06	Up
DUS1L	2.77695	1.4735	1.15e-09	5.26e-08	Up
DUS3L	2.39098	1.2576	4.24e-08	9.2e-07	Up
DUSP11	0.408045	-1.2932	8.5e-09	2.63e-07	Down
DUSP23	2.69783	1.4318	2.8e-08	6.67e-07	Up
DUSP7	2.00194	1.0014	1e-06	1.15e-05	Up
DUSP8	2.00389	1.0028	2.8e-05	0.00016914	Up
DUSP9	2.40777	1.2677	2.36e-07	3.67e-06	Up
DVL1	2.44189	1.288	1.14e-08	3.32e-07	Up
DXO	2.39512	1.2601	5.51e-07	7.14e-06	Up
DYNC1H1	2.02989	1.0214	2.35e-06	2.32e-05	Up
DYNC1I1	0.0477717	-4.3877	0.016455	0.036649	Down
DYNC1I2	0.458375	-1.1254	0.00024644	0.00099322	Down
DYNC2H1	0.295432	-1.7591	6.17e-06	5.04e-05	Down
DYRK4	0.40293	-1.3114	0.01112	0.026	Down
DZIP3	0.344721	-1.5365	0.00027748	0.0010976	Down
E2F2	2.1495	1.104	1.64e-06	1.74e-05	Up
E2F4	2.16085	1.1116	6.76e-08	1.35e-06	Up
EAF2	0.300847	-1.7329	4.68e-06	4.02e-05	Down
EBF4	2.33658	1.2244	5.8e-07	7.42e-06	Up
ECE1	2.41831	1.274	6.19e-09	2.05e-07	Up
ECE2	2.07225	1.0512	2.15e-06	2.15e-05	Up
ECHDC1	0.429997	-1.2176	5.64e-05	0.00029972	Down
ECI1	2.69129	1.4283	3.59e-09	1.34e-07	Up
ECSIT	2.00222	1.0016	1.02e-05	7.54e-05	Up
ECT2	0.257867	-1.9553	1.85e-07	3.05e-06	Down
EDC3	2.16505	1.1144	1.96e-08	5.04e-07	Up
EDC4	2.00042	1.0003	2.62e-06	2.53e-05	Up
EDEM3	0.459807	-1.1209	0.00073412	0.0024779	Down
EDF1	2.57095	1.3623	3.55e-08	8.05e-07	Up
EEA1	0.213514	-2.2276	3.47e-12	5.39e-10	Down
EEF1AKMT1	2.06394	1.0454	1.02e-06	1.17e-05	Up
EEPD1	2.0195	1.014	0.0024548	0.006948	Up
EFCAB5	0.324322	-1.6245	4.4e-06	3.82e-05	Down
EFCAB7	0.495206	-1.0139	0.0042254	0.011135	Down
EFEMP2	2.02525	1.0181	0.00043052	0.0015815	Up
EFHD2	2.1649	1.1143	1.32e-07	2.32e-06	Up
EFNA1	2.00389	1.0028	1.02e-07	1.89e-06	Up
EFNA2	2.28453	1.1919	1.96e-06	2e-05	Up
EFNB1	2.87587	1.524	1.73e-12	3.09e-10	Up
EFNB3	0.453414	-1.1411	0.017531	0.038696	Down
EGF	0.0597714	-4.0644	0.0017925	0.0053111	Down
EGFL7	2.43817	1.2858	8.96e-05	0.00043567	Up
EGLN2	3.38698	1.76	1.2e-11	1.35e-09	Up
EGR2	0.366453	-1.4483	0.0080842	0.019649	Down
EHBP1	0.37335	-1.4214	6.94e-05	0.00035427	Down
EHD1	2.02188	1.0157	1.22e-05	8.69e-05	Up
EHD3	2.24918	1.1694	5.91e-08	1.21e-06	Up
EHF	0.493835	-1.0179	6.94e-06	5.53e-05	Down
EHHADH	0.476055	-1.0708	2.13e-05	0.00013576	Down
EHMT2	2.39247	1.2585	3.87e-07	5.46e-06	Up
EIF2A	0.399398	-1.3241	0.00010147	0.00047986	Down
EIF2AK2	0.38273	-1.3856	0.00011936	0.00054728	Down
EIF2AK4	0.447823	-1.159	1.28e-05	9.08e-05	Down
EIF2S1	0.428094	-1.224	1.98e-05	0.00012759	Down
EIF2S2	0.459711	-1.1212	0.00088673	0.0029131	Down
EIF3A	0.477873	-1.0653	0.00032647	0.0012586	Down
EIF3E	0.441137	-1.1807	0.00029415	0.0011522	Down
EIF5A2	0.394884	-1.3405	0.00023442	0.00095209	Down
EIF5B	0.410257	-1.2854	0.0012558	0.0039181	Down
EIF6	2.52941	1.3388	9.38e-09	2.86e-07	Up
EIPR1	2.28058	1.1894	1.47e-06	1.58e-05	Up
ELAC2	2.346	1.2302	2.98e-08	7.02e-07	Up
ELAVL2	0.369002	-1.4383	1.41e-05	9.78e-05	Down
ELAVL4	0.351988	-1.5064	0.00025801	0.0010319	Down
ELF2	0.44126	-1.1803	0.00058956	0.0020554	Down
ELK4	0.335969	-1.5736	7.1e-08	1.41e-06	Down
ELL2	0.430355	-1.2164	6.62e-05	0.00034105	Down
ELMO3	2.51455	1.3303	1.87e-09	7.78e-08	Up
ELMOD2	0.399094	-1.3252	7.86e-05	0.00039205	Down
ELOVL6	0.425343	-1.2333	2.58e-06	2.5e-05	Down
ELOVL7	0.484779	-1.0446	0.00063067	0.0021768	Down
ELP5	2.41898	1.2744	5.4e-09	1.85e-07	Up
EMB	0.484074	-1.0467	0.0017038	0.0050854	Down
EMC10	2.50741	1.3262	7.7e-08	1.5e-06	Up
EMC2	0.458629	-1.1246	0.00013447	0.00060356	Down
EMC8	2.41814	1.2739	6.21e-09	2.06e-07	Up
EML3	2.57095	1.3623	2.44e-08	6.04e-07	Up
EML4	0.453728	-1.1401	0.0015713	0.004736	Down
EML5	0.356235	-1.4891	7.27e-05	0.00036849	Down
EMSY	0.421265	-1.2472	2.65e-06	2.55e-05	Down
ENAH	0.468428	-1.0941	3.34e-05	0.00019511	Down
ENG	2.19588	1.1348	0.00017103	0.00073815	Up
ENGASE	2.08233	1.0582	0.00032107	0.0012417	Up
ENHO	2.00527	1.0038	0.00045005	0.0016402	Up
ENKD1	2.12815	1.0896	4.02e-05	0.00022753	Up
ENO3	2.47426	1.307	2.88e-06	2.73e-05	Up
ENPP1	0.449222	-1.1545	0.00019681	0.00082896	Down
ENPP4	0.474309	-1.0761	0.001261	0.0039331	Down
ENPP5	0.43146	-1.2127	1.15e-05	8.29e-05	Down
ENTPD5	0.467779	-1.0961	1.28e-06	1.4e-05	Down
ENTPD6	2.46195	1.2998	2.59e-09	1.01e-07	Up
EOGT	0.414602	-1.2702	6.01e-05	0.00031613	Down
EPGN	0.270238	-1.8877	4.39e-05	0.00024476	Down
EPHA1	2.61679	1.3878	2.71e-12	4.41e-10	Up
EPHB3	2.58381	1.3695	1.75e-09	7.36e-08	Up
EPHB4	2.39313	1.2589	7.16e-10	3.63e-08	Up
EPM2AIP1	0.251024	-1.9941	9.92e-10	4.73e-08	Down
EPN1	2.32125	1.2149	1.84e-06	1.9e-05	Up
EPN2	2.29024	1.1955	6.62e-11	5.38e-09	Up
EPOR	2.22576	1.1543	0.0027003	0.0075548	Up
EPPK1	2.11316	1.0794	2.42e-05	0.00015057	Up
EPS8	0.422962	-1.2414	9.87e-07	1.14e-05	Down
EPX	2.34339	1.2286	1.34e-05	9.4e-05	Up
ERAP1	0.420448	-1.25	6.55e-06	5.27e-05	Down
ERAP2	0.23027	-2.1186	0.0056127	0.014255	Down
ERBIN	0.452346	-1.1445	0.0013582	0.004181	Down
ERC2	0.354928	-1.4944	0.00088895	0.0029194	Down
ERCC2	2.00764	1.0055	2.47e-06	2.42e-05	Up
ERCC6L	0.334528	-1.5798	2.18e-05	0.00013849	Down
ERCC6L2	0.344984	-1.5354	3.17e-05	0.00018723	Down
ERCC8	0.490662	-1.0272	5.25e-05	0.00028309	Down
EREG	0.425314	-1.2334	1.06e-06	1.2e-05	Down
ERF	2.81162	1.4914	5.85e-12	7.73e-10	Up
ERGIC2	0.416937	-1.2621	0.00051007	0.0018241	Down
ERGIC3	2.07039	1.0499	4.9e-06	4.17e-05	Up
ERI1	0.481064	-1.0557	0.00027583	0.0010919	Down
ERI2	0.42264	-1.2425	7.67e-05	0.00038474	Down
ERICH6	0.405985	-1.3005	0.0085364	0.020601	Down
ERLEC1	0.4317	-1.2119	0.00018148	0.00077705	Down
ERO1A	0.364629	-1.4555	3.13e-05	0.00018542	Down
ERO1B	0.37626	-1.4102	7.65e-06	6e-05	Down
ESCO1	0.306105	-1.7079	9.88e-06	7.4e-05	Down
ESCO2	0.400924	-1.3186	0.00132	0.0040857	Down
ESF1	0.406605	-1.2983	0.0022432	0.0064286	Down
ESPL1	2.06394	1.0454	3.54e-06	3.22e-05	Up
ESR1	0.368848	-1.4389	3.61e-05	0.00020846	Down
ESRRA	2.24187	1.1647	7.99e-07	9.63e-06	Up
ESYT1	2.04429	1.0316	5.72e-07	7.35e-06	Up
ETAA1	0.365869	-1.4506	0.0005507	0.0019422	Down
ETF1	0.471262	-1.0854	0.00053457	0.0018963	Down
ETFA	0.470478	-1.0878	7e-05	0.00035697	Down
ETNK1	0.298665	-1.7434	8.75e-08	1.66e-06	Down
EVA1B	2.20366	1.1399	1.11e-05	8.06e-05	Up
EVC	2.2087	1.1432	4.29e-07	5.91e-06	Up
EVI2B	0.311197	-1.6841	0.0022933	0.0065502	Down
EVI5L	3.07801	1.622	7.14e-10	3.63e-08	Up
EXD1	0.325922	-1.6174	1.59e-05	0.00010716	Down
EXOC1	0.495583	-1.0128	0.00054567	0.0019283	Down
EXOC3	2.27789	1.1877	1.6e-10	1.1e-08	Up
EXOC5	0.399149	-1.325	0.0004341	0.0015917	Down
EXOC6	0.371826	-1.4273	0.00027018	0.0010735	Down
EXOSC4	2.62989	1.395	1.37e-08	3.87e-07	Up
EXOSC5	2.32914	1.2198	2.77e-08	6.62e-07	Up
EXOSC6	2.50689	1.3259	3.51e-08	8e-07	Up
EXOSC9	0.381353	-1.3908	2.13e-05	0.00013537	Down
EXT2	2.41965	1.2748	2.13e-11	2.05e-09	Up
EXTL3	2.12373	1.0866	2.64e-07	4.02e-06	Up
F2	2.21514	1.1474	4.55e-08	9.79e-07	Up
F5	0.475989	-1.071	0.006272	0.015711	Down
F8A1	2.51804	1.3323	5.01e-07	6.58e-06	Up
FAAP100	3.52055	1.8158	2.66e-13	7.09e-11	Up
FAAP20	2.10555	1.0742	9.1e-07	1.07e-05	Up
FADD	2.74024	1.4543	2.21e-09	8.86e-08	Up
FADS1	2.06022	1.0428	3.14e-07	4.62e-06	Up
FADS3	2.28548	1.1925	1.74e-07	2.89e-06	Up
FAM102B	0.441749	-1.1787	3.59e-05	0.00020758	Down
FAM105A	0.49216	-1.0228	0.0026719	0.0074862	Down
FAM110D	2.2584	1.1753	4.71e-05	0.00025916	Up
FAM111A	0.433469	-1.206	0.00014682	0.0006497	Down
FAM111B	0.301306	-1.7307	4.94e-06	4.2e-05	Down
FAM114A1	0.348348	-1.5214	1.91e-07	3.13e-06	Down
FAM114A2	0.463551	-1.1092	6.38e-05	0.00033185	Down
FAM126A	0.496168	-1.0111	0.00025464	0.0010212	Down
FAM126B	0.327985	-1.6083	5.9e-07	7.52e-06	Down
FAM129B	2.31755	1.2126	3.38e-08	7.78e-07	Up
FAM131B	2.05794	1.0412	6.95e-05	0.00035459	Up
FAM135A	0.32885	-1.6045	9.8e-06	7.35e-05	Down
FAM13B	0.472799	-1.0807	0.00017663	0.00075878	Down
FAM13C	0.33483	-1.5785	0.022844	0.048858	Down
FAM160B1	0.411168	-1.2822	9.88e-05	0.00046989	Down
FAM161A	0.282496	-1.8237	0.0013302	0.0041144	Down
FAM169A	0.487678	-1.036	0.00089631	0.0029401	Down
FAM173A	2.56988	1.3617	3.47e-07	5.01e-06	Up
FAM177A1	0.390123	-1.358	1.37e-07	2.39e-06	Down
FAM185A	0.369053	-1.4381	6.88e-06	5.5e-05	Down
FAM200B	0.346109	-1.5307	1.77e-05	0.00011682	Down
FAM205C	0.0681426	-3.8753	0.0036722	0.0098563	Down
FAM207A	2.24747	1.1683	4.91e-07	6.49e-06	Up
FAM208A	0.421148	-1.2476	0.0010193	0.0032775	Down
FAM20C	2.1492	1.1038	3.8e-08	8.53e-07	Up
FAM212A	2.11682	1.0819	0.0027354	0.0076343	Up
FAM227A	0.157323	-2.6682	0.0017949	0.0053166	Down
FAM35A	0.361608	-1.4675	0.00044942	0.0016389	Down
FAM3A	2.5156	1.3309	2.03e-07	3.26e-06	Up
FAM3C	0.472079	-1.0829	0.0010699	0.0034148	Down
FAM43A	2.87707	1.5246	4.37e-12	6.41e-10	Up
FAM46A	0.430385	-1.2163	4.3e-07	5.91e-06	Down
FAM49B	0.479366	-1.0608	1.18e-05	8.47e-05	Down
FAM53A	2.99987	1.5849	1.34e-09	5.91e-08	Up
FAM53B	2.32898	1.2197	4.4e-07	6.02e-06	Up
FAM69A	0.374283	-1.4178	9.68e-07	1.13e-05	Down
FAM69B	3.21942	1.6868	2.41e-12	4.07e-10	Up
FAM81A	0.463712	-1.1087	1.56e-06	1.66e-05	Down
FAM83A	2.18283	1.1262	3.69e-05	0.00021224	Up
FAM83B	0.387831	-1.3665	0.00059049	0.0020575	Down
FAM83G	2.64781	1.4048	5.58e-09	1.9e-07	Up
FAM83H	2.88466	1.5284	3.02e-11	2.76e-09	Up
FAM89B	2.96678	1.5689	5.22e-08	1.09e-06	Up
FAM98A	0.458979	-1.1235	6.67e-05	0.00034315	Down
FAM98C	2.58417	1.3697	1.18e-08	3.41e-07	Up
FANCA	2.00069	1.0005	1.11e-05	8.06e-05	Up
FANCB	0.392809	-1.3481	0.0015391	0.0046598	Down
FANCG	2.16986	1.1176	3.98e-08	8.82e-07	Up
FANCI	0.483806	-1.0475	2.4e-05	0.00014972	Down
FANCL	0.471294	-1.0853	0.00065243	0.0022416	Down
FANCM	0.358663	-1.4793	0.00019829	0.00083448	Down
FAR1	0.32828	-1.607	8.42e-06	6.48e-05	Down
FARS2	2.2801	1.1891	4.12e-06	3.63e-05	Up
FARSA	2.38386	1.2533	1.1e-07	2e-06	Up
FAS	0.496615	-1.0098	0.0048569	0.012588	Down
FASN	2.30202	1.2029	1.69e-06	1.78e-05	Up
FASTK	2.3033	1.2037	4.73e-08	1.01e-06	Up
FASTKD1	0.364275	-1.4569	5.86e-05	0.00030952	Down
FBLN7	2.21514	1.1474	2.07e-06	2.09e-05	Up
FBN2	0.13057	-2.9371	0.014208	0.032214	Down
FBXL14	2.27363	1.185	3.37e-12	5.27e-10	Up
FBXL15	3.05993	1.6135	1.25e-10	9.01e-09	Up
FBXL18	2.61498	1.3868	7.62e-10	3.82e-08	Up
FBXL5	0.478437	-1.0636	1.69e-06	1.77e-05	Down
FBXL6	2.4599	1.2986	1.12e-08	3.29e-07	Up
FBXL8	3.48124	1.7996	8.52e-16	5.34e-13	Up
FBXO10	2.02665	1.0191	0.00016786	0.00072628	Up
FBXO11	0.474836	-1.0745	0.00052843	0.0018787	Down
FBXO16	0.405311	-1.3029	0.00012081	0.0005522	Down
FBXO17	2.02525	1.0181	9.31e-07	1.09e-05	Up
FBXO18	2.20855	1.1431	1.02e-06	1.17e-05	Up
FBXO30	0.323178	-1.6296	2.46e-07	3.8e-06	Down
FBXO31	2.8122	1.4917	7.93e-12	9.63e-10	Up
FBXO33	0.497718	-1.0066	0.00081058	0.002698	Down
FBXO39	0.186714	-2.4211	0.00056923	0.0019957	Down
FBXO46	2.47529	1.3076	1.43e-05	9.9e-05	Up
FBXO48	0.245841	-2.0242	6e-08	1.22e-06	Down
FBXO5	0.43803	-1.1909	0.00057373	0.0020085	Down
FBXW5	2.9596	1.5654	5.29e-11	4.43e-09	Up
FCGBP	2.34958	1.2324	6.31e-08	1.27e-06	Up
FCGR1A	0.26589	-1.9111	2.48e-07	3.82e-06	Down
FCGRT	2.06279	1.0446	4.2e-06	3.67e-05	Up
FCHO2	0.37809	-1.4032	7.64e-05	0.00038339	Down
FCHSD1	2.31675	1.2121	1.1e-07	2.01e-06	Up
FDXR	2.55638	1.3541	9.4e-10	4.52e-08	Up
FEM1A	2.88606	1.5291	8.06e-13	1.76e-10	Up
FEM1C	0.339998	-1.5564	1.47e-06	1.58e-05	Down
FEN1	2.51629	1.3313	7.22e-12	8.94e-10	Up
FER	0.275495	-1.8599	2.9e-06	2.74e-05	Down
FERMT2	0.473029	-1.08	0.00061462	0.0021267	Down
FES	2.09348	1.0659	2.55e-07	3.92e-06	Up
FGB	0.496684	-1.0096	0.012887	0.029591	Down
FGD4	0.0904272	-3.4671	1.3e-05	9.16e-05	Down
FGD6	0.468721	-1.0932	3.79e-08	8.51e-07	Down
FGF22	2.63646	1.3986	0.017129	0.037887	Up
FGFR1OP2	0.38942	-1.3606	0.00029336	0.0011501	Down
FGFR3	2.21453	1.147	1.93e-09	7.98e-08	Up
FHOD3	0.479167	-1.0614	0.0014076	0.0043115	Down
FIBP	2.05409	1.0385	1.4e-05	9.7e-05	Up
FIGN	0.355865	-1.4906	0.0001437	0.00063838	Down
FILIP1L	0.35584	-1.4907	0.00025997	0.0010374	Down
FIZ1	2.38171	1.252	8.19e-06	6.34e-05	Up
FJX1	2.58901	1.3724	5.03e-12	7.03e-10	Up
FKBP10	2.52818	1.3381	1.61e-09	6.88e-08	Up
FKBP14	0.339928	-1.5567	1.38e-08	3.9e-07	Down
FKBP8	2.06094	1.0433	5.32e-05	0.00028596	Up
FKTN	0.340919	-1.5525	2.28e-05	0.00014372	Down
FLAD1	2.0327	1.0234	3.96e-06	3.51e-05	Up
FLII	2.34291	1.2283	1.49e-07	2.55e-06	Up
FLNA	2.6642	1.4137	6.36e-09	2.09e-07	Up
FLOT2	2.21299	1.146	5.72e-06	4.74e-05	Up
FLRT3	0.324008	-1.6259	2.97e-05	0.00017722	Down
FLYWCH1	2.2156	1.1477	2.49e-06	2.43e-05	Up
FMC1	2.02876	1.0206	3.62e-06	3.28e-05	Up
FMN1	0.393299	-1.3463	1.76e-05	0.00011615	Down
FMNL2	0.49827	-1.005	0.00019951	0.00083854	Down
FMNL3	2.18344	1.1266	7.1e-07	8.76e-06	Up
FMO3	0.39609	-1.3361	4.15e-05	0.00023335	Down
FMR1	0.445995	-1.1649	0.00011427	0.00052944	Down
FN3KRP	2.14593	1.1016	2.7e-07	4.09e-06	Up
FNBP4	0.358638	-1.4794	1.28e-07	2.27e-06	Down
FNDC3A	0.419459	-1.2534	0.00021453	0.00088593	Down
FNIP1	0.363644	-1.4594	3.83e-05	0.00021865	Down
FOCAD	0.474145	-1.0766	2.5e-07	3.84e-06	Down
FOLR2	2.59386	1.3751	4.17e-06	3.65e-05	Up
FOXD2	2.73511	1.4516	0.00020818	0.00086633	Up
FOXN2	0.357224	-1.4851	2.88e-05	0.00017296	Down
FOXP2	0.423079	-1.241	0.0056388	0.014306	Down
FOXRED2	0.45952	-1.1218	0.0044158	0.011568	Down
FPGS	2.64085	1.401	5.77e-07	7.39e-06	Up
FPGT	0.398817	-1.3262	0.0028986	0.0080274	Down
FRA10AC1	0.496684	-1.0096	0.0028203	0.0078351	Down
FRAS1	0.0142361	-6.1343	2.03e-05	0.00012992	Down
FRAT2	2.06194	1.044	0.0011709	0.0036929	Up
FREM2	0.494451	-1.0161	0.00067735	0.0023137	Down
FRK	0.435094	-1.2006	5.31e-05	0.00028566	Down
FRMD3	0.436575	-1.1957	0.011664	0.027119	Down
FRMD8	2.79917	1.485	3.96e-13	9.72e-11	Up
FRS2	0.370899	-1.4309	2.54e-05	0.00015647	Down
FRYL	0.377278	-1.4063	9.99e-05	0.00047384	Down
FSCN1	2.43902	1.2863	5.51e-08	1.14e-06	Up
FSD1L	0.269135	-1.8936	7.96e-08	1.54e-06	Down
FSTL3	2.07801	1.0552	3.4e-06	3.12e-05	Up
FUBP1	0.406972	-1.297	1.13e-09	5.17e-08	Down
FUOM	2.58363	1.3694	8.35e-08	1.6e-06	Up
FURIN	2.26954	1.1824	3.07e-08	7.19e-07	Up
FUT2	0.313688	-1.6726	1.09e-05	7.93e-05	Down
FUT8	0.469761	-1.09	9.18e-05	0.00044353	Down
FUT9	0.283123	-1.8205	1.32e-05	9.29e-05	Down
FXR1	0.331826	-1.5915	1.58e-05	0.00010688	Down
FYTTD1	0.395075	-1.3398	9.34e-05	0.00044953	Down
FZD2	2.86632	1.5192	3.13e-10	1.84e-08	Up
FZD8	2.83255	1.5021	1.3e-08	3.69e-07	Up
FZR1	2.31594	1.2116	9.42e-10	4.52e-08	Up
G2E3	0.305766	-1.7095	1.35e-05	9.41e-05	Down
G6PC3	2.71321	1.44	1.32e-08	3.75e-07	Up
G6PD	2.29008	1.1954	1.15e-06	1.28e-05	Up
GAA	2.64213	1.4017	9.09e-10	4.39e-08	Up
GABPA	0.42007	-1.2513	0.0003021	0.001178	Down
GABPB2	0.444637	-1.1693	1.53e-05	0.00010421	Down
GABRB1	0.128221	-2.9633	0.0065183	0.016245	Down
GABRP	0.496443	-1.0103	0.00052853	0.0018787	Down
GAK	2.1643	1.1139	4.31e-07	5.92e-06	Up
GAL3ST1	2.23318	1.1591	1.69e-05	0.00011223	Up
GALK1	2.27127	1.1835	3.68e-06	3.31e-05	Up
GALNS	2.14028	1.0978	7.56e-10	3.81e-08	Up
GALNT1	0.358986	-1.478	6.53e-05	0.00033761	Down
GALNT18	2.10585	1.0744	3.76e-08	8.45e-07	Up
GALNT3	0.257242	-1.9588	3.57e-08	8.08e-07	Down
GALNT4	0.497511	-1.0072	0.0062839	0.015732	Down
GANC	0.40731	-1.2958	2.28e-05	0.00014345	Down
GAS2	0.434552	-1.2024	0.018075	0.039752	Down
GAS2L1	2.49459	1.3188	3.23e-08	7.49e-07	Up
GAS2L3	0.468169	-1.0949	0.00077212	0.0025882	Down
GATD1	2.24482	1.1666	5.83e-07	7.44e-06	Up
GBA	2.06494	1.0461	7.81e-07	9.46e-06	Up
GBA2	2.1434	1.0999	1.93e-08	4.97e-07	Up
GBGT1	2.19649	1.1352	3.71e-06	3.33e-05	Up
GCA	0.464355	-1.1067	4.97e-05	0.00027095	Down
GCAT	2.29374	1.1977	6.08e-06	4.98e-05	Up
GCDH	2.21991	1.1505	4.08e-07	5.7e-06	Up
GCFC2	0.468006	-1.0954	0.00076166	0.0025601	Down
GDF15	2.09609	1.0677	6.47e-05	0.00033522	Up
GEMIN4	2.30346	1.2038	7.07e-07	8.73e-06	Up
GEN1	0.363418	-1.4603	0.00057884	0.0020239	Down
GFM1	0.482199	-1.0523	1.48e-05	0.00010158	Down
GFM2	0.429372	-1.2197	0.00018008	0.00077175	Down
GFOD2	2.05196	1.037	8.57e-06	6.57e-05	Up
GGA1	2.07829	1.0554	3.88e-06	3.46e-05	Up
GGNBP2	0.447513	-1.16	0.0002191	0.00090098	Down
GGT5	0.318022	-1.6528	0.003044	0.0083599	Down
GGTA1P	0.486294	-1.0401	0.0005254	0.0018693	Down
GHDC	2.46947	1.3042	6.32e-08	1.27e-06	Up
GHSR	0.262138	-1.9316	0.00097481	0.0031555	Down
GID8	2.04557	1.0325	1.69e-07	2.82e-06	Up
GINS2	2.36904	1.2443	1.01e-08	3.03e-07	Up
GIPC1	2.72263	1.445	8.5e-10	4.14e-08	Up
GIT1	2.77368	1.4718	1.84e-09	7.67e-08	Up
GJB4	2.11609	1.0814	9.7e-05	0.00046364	Up
GKAP1	0.425343	-1.2333	0.00051084	0.0018255	Down
GLB1	2.04415	1.0315	1.49e-08	4.13e-07	Up
GLI4	2.64543	1.4035	5.93e-09	1.99e-07	Up
GLMP	2.22947	1.1567	4.07e-08	8.94e-07	Up
GLRB	0.265927	-1.9109	0.0071324	0.017618	Down
GLS	0.3643	-1.4568	4.34e-06	3.78e-05	Down
GLYCTK	3.09556	1.6302	7.24e-09	2.32e-07	Up
GMCL1	0.498201	-1.0052	0.00024834	0.00099881	Down
GMFB	0.401981	-1.3148	0.00010277	0.00048411	Down
GMPPA	2.1041	1.0732	3.26e-06	3.02e-05	Up
GNA11	2.47118	1.3052	4.8e-12	6.77e-10	Up
GNA12	2.08464	1.0598	9.5e-07	1.11e-05	Up
GNA13	0.446366	-1.1637	7.1e-05	0.00036114	Down
GNAO1	0.455461	-1.1346	0.0012677	0.0039488	Down
GNAQ	0.431789	-1.2116	0.0018092	0.0053515	Down
GNB1L	2.28042	1.1893	1.23e-07	2.2e-06	Up
GNB4	0.251512	-1.9913	2.72e-08	6.55e-07	Down
GNG3	3.23867	1.6954	7.78e-05	0.00038851	Up
GNL3	0.380587	-1.3937	1.14e-05	8.23e-05	Down
GNRHR	0.278761	-1.8429	5.53e-07	7.16e-06	Down
GOLGA4	0.241819	-2.048	8.79e-07	1.04e-05	Down
GOLGA5	0.417631	-1.2597	9.81e-06	7.36e-05	Down
GOLGB1	0.250416	-1.9976	4.41e-07	6.02e-06	Down
GOLPH3L	0.414689	-1.2699	3.12e-05	0.00018478	Down
GOLT1B	0.459393	-1.1222	8.36e-05	0.0004123	Down
GORAB	0.388584	-1.3637	9.22e-05	0.00044534	Down
GOSR1	0.440374	-1.1832	3.74e-05	0.00021477	Down
GP1BA	0.021731	-5.5241	0.00025539	0.0010238	Down
GPAA1	2.54983	1.3504	1.62e-08	4.4e-07	Up
GPAT4	2.65553	1.409	8e-11	6.24e-09	Up
GPATCH2	0.498927	-1.0031	2.76e-05	0.0001677	Down
GPATCH2L	0.441474	-1.1796	2.87e-05	0.0001725	Down
GPBP1	0.375816	-1.4119	6.92e-05	0.00035352	Down
GPC1	2.49614	1.3197	3.41e-07	4.93e-06	Up
GPD2	0.381063	-1.3919	2.83e-06	2.69e-05	Down
GPN3	0.390096	-1.3581	6.03e-05	0.00031674	Down
GPR108	2.04698	1.0335	2.54e-06	2.47e-05	Up
GPR137	2.41949	1.2747	2.94e-08	6.94e-07	Up
GPR15	0.484276	-1.0461	0.00017335	0.00074719	Down
GPR153	2.99675	1.5834	1.49e-09	6.43e-08	Up
GPR155	0.377252	-1.4064	6.72e-05	0.00034502	Down
GPR156	0.207316	-2.2701	0.016391	0.036532	Down
GPR158	0.421586	-1.2461	0.00021376	0.00088409	Down
GPR162	2.74784	1.4583	0.00083589	0.0027714	Up
GPR52	0.306084	-1.708	0.00013021	0.00058837	Down
GPR63	0.423549	-1.2394	0.0091834	0.021965	Down
GPRC5C	2.71773	1.4424	1.13e-10	8.28e-09	Up
GPRIN1	3.0266	1.5977	9.07e-07	1.07e-05	Up
GPS2	2.70101	1.4335	8.06e-09	2.52e-07	Up
GPSM1	2.40994	1.269	3.09e-08	7.23e-07	Up
GPT	2.74556	1.4571	6.14e-06	5.02e-05	Up
GPX2	2.48699	1.3144	7.92e-12	9.63e-10	Up
GPX3	2.14147	1.0986	0.00034831	0.001328	Up
GRAMD1A	2.04103	1.0293	3.88e-06	3.46e-05	Up
GRAMD1C	0.329603	-1.6012	4.04e-06	3.57e-05	Down
GRAMD2A	2.43479	1.2838	4.49e-05	0.00024932	Up
GRAP	2.0701	1.0497	5.03e-06	4.26e-05	Up
GRB10	2.30697	1.206	1.81e-08	4.75e-07	Up
GREB1L	0.201954	-2.3079	0.011004	0.025753	Down
GRIN2A	0.414976	-1.2689	0.00010253	0.00048333	Down
GRINA	2.30202	1.2029	1.09e-06	1.24e-05	Up
GRK6	2.13421	1.0937	3.26e-07	4.75e-06	Up
GRK7	0.494314	-1.0165	0.0014079	0.0043115	Down
GRN	2.68626	1.4256	1.07e-08	3.17e-07	Up
GRTP1	2.06165	1.0438	6.46e-06	5.23e-05	Up
GRWD1	2.49753	1.3205	1.89e-07	3.1e-06	Up
GSAP	0.367038	-1.446	4.07e-07	5.69e-06	Down
GSC2	3.90846	1.9666	3.85e-05	0.0002197	Up
GSDMD	2.47118	1.3052	8.68e-08	1.65e-06	Up
GSK3A	2.21253	1.1457	2.57e-07	3.94e-06	Up
GSTCD	0.484041	-1.0468	4.29e-05	0.00023995	Down
GSTK1	2.16956	1.1174	3.67e-06	3.31e-05	Up
GTDC1	0.475956	-1.0711	0.00035988	0.0013633	Down
GTF2A1L	0.330609	-1.5968	0.00075599	0.0025447	Down
GTF2H1	0.414085	-1.272	8.53e-05	0.0004191	Down
GTF2H2	0.422025	-1.2446	7.91e-06	6.17e-05	Down
GTF3A	2.02792	1.02	1.38e-07	2.39e-06	Up
GTF3C3	0.48971	-1.03	0.00014606	0.00064723	Down
GTF3C5	2.21192	1.1453	1.46e-08	4.07e-07	Up
GUCD1	2.29342	1.1975	9.8e-08	1.83e-06	Up
GUCY1B3	0.470609	-1.0874	6.68e-05	0.00034333	Down
GUF1	0.439002	-1.1877	0.00034897	0.0013298	Down
GULP1	0.43419	-1.2036	0.0024297	0.006888	Down
GXYLT1	0.45917	-1.1229	0.00066095	0.0022648	Down
GYS1	2.38568	1.2544	3.09e-07	4.57e-06	Up
H6PD	2.28026	1.1892	4.99e-08	1.05e-06	Up
HACE1	0.465935	-1.1018	0.00013746	0.00061442	Down
HAGHL	2.07153	1.0507	0.00019459	0.00082163	Up
HAT1	0.441596	-1.1792	0.00010936	0.00050935	Down
HAUS3	0.38716	-1.369	4.17e-05	0.00023463	Down
HAUS6	0.335876	-1.574	1.36e-05	9.47e-05	Down
HAVCR2	0.345989	-1.5312	0.005307	0.013593	Down
HBP1	0.482199	-1.0523	6.2e-05	0.00032438	Down
HBS1L	0.402176	-1.3141	0.00027685	0.0010955	Down
HCFC2	0.318353	-1.6513	5.65e-06	4.7e-05	Down
HCN2	2.15248	1.106	5.53e-06	4.62e-05	Up
HCST	2.50446	1.3245	0.00012398	0.00056486	Up
HDAC10	3.03375	1.6011	1.2e-11	1.35e-09	Up
HDAC5	2.41563	1.2724	5.47e-08	1.13e-06	Up
HDAC9	0.390366	-1.3571	2.41e-05	0.00015011	Down
HDHD3	2.43564	1.2843	1.36e-08	3.84e-07	Up
HEATR4	0.420157	-1.251	0.0052536	0.013474	Down
HEATR5B	0.356457	-1.4882	1.39e-06	1.51e-05	Down
HECTD1	0.415379	-1.2675	0.00032026	0.001239	Down
HECTD2	0.432059	-1.2107	1.05e-05	7.71e-05	Down
HECTD3	2.82666	1.4991	4.51e-12	6.54e-10	Up
HELLS	0.394446	-1.3421	0.00025333	0.0010168	Down
HELQ	0.433499	-1.2059	5.08e-06	4.28e-05	Down
HELZ	0.439642	-1.1856	4.88e-07	6.47e-06	Down
HEMK1	2.18374	1.1268	6.3e-08	1.27e-06	Up
HEPACAM2	0.451313	-1.1478	0.001639	0.0049108	Down
HERC1	0.436998	-1.1943	1.15e-05	8.28e-05	Down
HERC4	0.338236	-1.5639	2.28e-05	0.00014345	Down
HES6	2.22931	1.1566	6.48e-06	5.24e-05	Up
HEXA	2.01349	1.0097	2.19e-07	3.48e-06	Up
HEXDC	2.37907	1.2504	9.94e-08	1.85e-06	Up
HFM1	0.447637	-1.1596	0.0042811	0.011267	Down
HGH1	2.80967	1.4904	1.82e-10	1.19e-08	Up
HGS	2.21668	1.1484	9.66e-08	1.8e-06	Up
HGSNAT	2.1155	1.081	1.61e-07	2.71e-06	Up
HHAT	2.20855	1.1431	1.01e-05	7.5e-05	Up
HHIP	0.0582136	-4.1025	0.0035145	0.0094883	Down
HHIPL1	3.66116	1.8723	1.28e-14	5.59e-12	Up
HHLA2	0.100085	-3.3207	2.71e-05	0.000165	Down
HID1	2.1971	1.1356	4.22e-07	5.84e-06	Up
HIF1A	0.411596	-1.2807	9.8e-05	0.00046743	Down
HINT2	2.02076	1.0149	8.6e-06	6.59e-05	Up
HIP1R	2.27363	1.185	2.4e-08	5.97e-07	Up
HIPK3	0.450469	-1.1505	0.000485	0.001747	Down
HIVEP2	0.445501	-1.1665	2.59e-05	0.00015907	Down
HLTF	0.290921	-1.7813	6.6e-06	5.31e-05	Down
HM13	2.41915	1.2745	1.89e-08	4.89e-07	Up
HMBOX1	0.405479	-1.3023	7.86e-08	1.52e-06	Down
HMCN1	0.0290001	-5.1078	0.0017489	0.005196	Down
HMG20B	2.17558	1.1214	4.83e-08	1.03e-06	Up
HMGB1	0.400063	-1.3217	2.78e-06	2.64e-05	Down
HMGCS1	0.360158	-1.4733	3.06e-08	7.17e-07	Down
HMGXB3	2.30457	1.2045	4.15e-08	9.03e-07	Up
HMMR	0.372962	-1.4229	0.00035301	0.0013428	Down
HMOX2	2.57612	1.3652	3.48e-09	1.3e-07	Up
HNF4G	0.321881	-1.6354	6.46e-07	8.1e-06	Down
HNRNPA2B1	0.30437	-1.7161	1.79e-09	7.48e-08	Down
HNRNPA3	0.432538	-1.2091	2.34e-07	3.64e-06	Down
HNRNPH1	0.409263	-1.2889	1.31e-05	9.24e-05	Down
HNRNPH3	0.451595	-1.1469	1.86e-07	3.07e-06	Down
HOMER1	0.376077	-1.4109	2.18e-05	0.00013805	Down
HOMER3	2.81162	1.4914	1.76e-11	1.76e-09	Up
HOOK1	0.302059	-1.7271	5.83e-06	4.82e-05	Down
HOOK3	0.420361	-1.2503	0.00022146	0.00090922	Down
HOXB13	2.16956	1.1174	0.0020469	0.0059488	Up
HOXC8	0.416042	-1.2652	0.0032063	0.0087425	Down
HOXD9	2.63189	1.3961	6.32e-10	3.27e-08	Up
HPS1	2.03722	1.0266	9.42e-06	7.11e-05	Up
HPS6	2.89267	1.5324	2.66e-10	1.62e-08	Up
HPX	0.296335	-1.7547	8.95e-05	0.00043508	Down
HRAS	2.5681	1.3607	1.56e-08	4.27e-07	Up
HS1BP3	2.01015	1.0073	0.00018437	0.00078649	Up
HS6ST1	2.09159	1.0646	1.14e-08	3.32e-07	Up
HSD11B2	2.84968	1.5108	1.06e-05	7.81e-05	Up
HSD17B10	2.00945	1.0068	2.32e-05	0.00014563	Up
HSD17B2	2.0282	1.0202	5.05e-08	1.06e-06	Up
HSD17B8	2.11052	1.0776	1.14e-05	8.23e-05	Up
HSDL2	0.450407	-1.1507	0.00086305	0.0028454	Down
HSF2	0.434401	-1.2029	1.18e-06	1.32e-05	Down
HSF2BP	2.18434	1.1272	1.44e-06	1.55e-05	Up
HSP90B1	0.354167	-1.4975	2.46e-05	0.00015255	Down
HSPA13	0.350698	-1.5117	5.94e-05	0.00031286	Down
HSPA14	0.498581	-1.0041	1.38e-05	9.57e-05	Down
HSPA4	0.420856	-1.2486	8.01e-05	0.00039873	Down
HSPA4L	0.368159	-1.4416	0.00011548	0.00053388	Down
HSPA5	0.459711	-1.1212	1.99e-06	2.02e-05	Down
HSPB6	2.18117	1.1251	5.34e-05	0.00028674	Up
HSPBP1	2.20824	1.1429	2.47e-06	2.41e-05	Up
HSPD1	0.38582	-1.374	2.28e-06	2.26e-05	Down
HSPH1	0.467585	-1.0967	0.00028859	0.0011351	Down
HTR1D	0.188495	-2.4074	0.0083325	0.020181	Down
HTRA1	2.96247	1.5668	1.89e-12	3.27e-10	Up
HTT	2.1795	1.124	3.04e-07	4.52e-06	Up
HYAL2	2.75566	1.4624	2.84e-11	2.65e-09	Up
HYAL3	2.01657	1.0119	6.52e-05	0.00033712	Up
HYAL4	0.347335	-1.5256	4.86e-05	0.00026638	Down
HYKK	0.35133	-1.5091	1.41e-06	1.52e-05	Down
HYOU1	2.14875	1.1035	1.13e-08	3.29e-07	Up
IBA57	2.2686	1.1818	1.08e-06	1.22e-05	Up
IBTK	0.403573	-1.3091	0.00035549	0.0013506	Down
ICAM1	2.43733	1.2853	1.08e-09	5.06e-08	Up
ICAM3	2.45751	1.2972	1.13e-09	5.19e-08	Up
ICE2	0.341676	-1.5493	0.00011387	0.00052794	Down
ICMT	2.11052	1.0776	8.12e-09	2.53e-07	Up
ICOSLG	2.05737	1.0408	0.00010758	0.00050264	Up
IDE	0.307914	-1.6994	5.87e-06	4.85e-05	Down
IDH2	2.04019	1.0287	5.03e-06	4.26e-05	Up
IDH3G	2.1202	1.0842	1.13e-05	8.2e-05	Up
IDO1	0.359036	-1.4778	7.21e-05	0.00036581	Down
IDUA	2.40127	1.2638	1.23e-07	2.21e-06	Up
IER5L	2.98556	1.578	1.95e-11	1.91e-09	Up
IFI44	0.417399	-1.2605	9.25e-05	0.00044627	Down
IFI44L	0.42961	-1.2189	0.00034491	0.0013176	Down
IFIH1	0.381565	-1.39	0.000415	0.0015356	Down
IFIT1	0.269601	-1.8911	1.19e-06	1.32e-05	Down
IFIT2	0.354338	-1.4968	4.51e-06	3.9e-05	Down
IFIT3	0.22575	-2.1472	9.78e-13	2.06e-10	Down
IFNE	0.405676	-1.3016	0.00019931	0.00083788	Down
IFRD2	2.37019	1.245	2.05e-07	3.29e-06	Up
IFT140	2.01196	1.0086	7.26e-08	1.43e-06	Up
IFT27	2.02385	1.0171	7.32e-05	0.00037018	Up
IFT57	0.494623	-1.0156	0.0004629	0.0016795	Down
IFT74	0.460349	-1.1192	0.0034408	0.0093127	Down
IFT80	0.249965	-2.0002	1.1e-07	2e-06	Down
IFT81	0.369898	-1.4348	0.00041575	0.0015377	Down
IGF2BP2	0.467099	-1.0982	3.55e-06	3.23e-05	Down
IGF2BP3	0.43158	-1.2123	8.69e-05	0.00042528	Down
IGFBP2	2.67307	1.4185	5.5e-09	1.88e-07	Up
IGFBP3	2.14132	1.0985	1.52e-08	4.19e-07	Up
IGFBP4	2.67011	1.4169	0.00086141	0.0028414	Up
IGFBP6	2.01224	1.0088	6.52e-05	0.0003373	Up
IGIP	0.424107	-1.2375	0.0091088	0.021811	Down
IGSF23	3.45911	1.7904	0.0042848	0.011272	Up
IGSF3	2.5865	1.371	4.82e-13	1.13e-10	Up
IGSF8	2.24435	1.1663	7.49e-07	9.14e-06	Up
IGSF9	2.55018	1.3506	1.99e-08	5.07e-07	Up
IKBKE	2.48544	1.3135	1.21e-11	1.35e-09	Up
IKBKG	2.14593	1.1016	7.48e-08	1.46e-06	Up
IKZF2	0.322015	-1.6348	1.99e-05	0.000128	Down
IKZF5	0.410912	-1.2831	0.00012377	0.00056404	Down
IL17D	3.24923	1.7001	1.12e-08	3.29e-07	Up
IL17RA	2.82823	1.4999	1.7e-11	1.73e-09	Up
IL18R1	0.372058	-1.4264	0.00014691	0.00064996	Down
IL19	2.28691	1.1934	1.06e-09	5.01e-08	Up
IL1A	0.471981	-1.0832	1.35e-05	9.41e-05	Down
IL1RL1	0.373195	-1.422	2.32e-06	2.29e-05	Down
IL2RA	0.217547	-2.2006	0.011131	0.026022	Down
IL33	0.329991	-1.5995	0.01277	0.029362	Down
IL4R	2.23752	1.1619	6.44e-07	8.09e-06	Up
IL6ST	0.426495	-1.2294	0.0013792	0.0042377	Down
ILK	2.00402	1.0029	9.95e-06	7.43e-05	Up
ILVBL	2.80034	1.4856	3.5e-12	5.39e-10	Up
IMP3	2.00555	1.004	9.55e-06	7.19e-05	Up
IMPA1	0.371981	-1.4267	6.95e-06	5.54e-05	Down
IMPG2	0.338799	-1.5615	0.00022592	0.0009236	Down
ING3	0.441627	-1.1791	0.0020154	0.0058719	Down
INHBB	2.36821	1.2438	1.97e-06	2.01e-05	Up
INHBE	2.167	1.1157	6.65e-05	0.00034221	Up
INO80B	2.05366	1.0382	6.75e-06	5.41e-05	Up
INO80D	0.390826	-1.3554	1.78e-06	1.85e-05	Down
INO80E	2.02933	1.021	1.23e-05	8.8e-05	Up
INPP5A	2.47238	1.3059	4.84e-10	2.65e-08	Up
INPP5E	2.44122	1.2876	1.88e-08	4.87e-07	Up
INPP5F	0.489574	-1.0304	0.0051087	0.013152	Down
INPPL1	2.38254	1.2525	1.21e-08	3.49e-07	Up
INSIG2	0.479566	-1.0602	0.00089925	0.0029472	Down
INSM2	0.203443	-2.2973	0.017921	0.039459	Down
INTS1	2.85601	1.514	1.14e-10	8.3e-09	Up
INTS11	2.63226	1.3963	2.41e-09	9.45e-08	Up
INTS13	0.334042	-1.5819	1.33e-05	9.33e-05	Down
INTS2	0.33139	-1.5934	9.78e-07	1.13e-05	Down
INTS5	3.46391	1.7924	1.78e-12	3.14e-10	Up
INTS6	0.454515	-1.1376	0.00034771	0.001327	Down
INTS6L	0.494691	-1.0154	0.00019063	0.00080837	Down
INTS8	0.369437	-1.4366	1.96e-06	2e-05	Down
INTU	0.462364	-1.1129	0.0044065	0.011553	Down
IP6K1	2.01015	1.0073	4.75e-07	6.35e-06	Up
IPO11	0.371568	-1.4283	1.36e-05	9.49e-05	Down
IPO13	2.94976	1.5606	1.48e-11	1.57e-09	Up
IPO4	2.01768	1.0127	9.6e-06	7.22e-05	Up
IPO7	0.440893	-1.1815	0.00046646	0.0016896	Down
IPO8	0.463615	-1.109	0.0002093	0.00086917	Down
IQCB1	0.310464	-1.6875	1.64e-08	4.41e-07	Down
IQCE	2.11653	1.0817	5.65e-09	1.92e-07	Up
IQGAP1	0.413598	-1.2737	4.68e-05	0.00025815	Down
IQGAP2	0.344601	-1.537	6.06e-06	4.97e-05	Down
IQUB	0.478901	-1.0622	0.010637	0.024999	Down
IRAK1	2.52171	1.3344	1.65e-09	7.04e-08	Up
IREB2	0.406042	-1.3003	7.7e-05	0.00038549	Down
IRF2BP1	3.14334	1.6523	1.29e-11	1.41e-09	Up
IRF3	2.22931	1.1566	8.21e-07	9.86e-06	Up
ISOC2	2.14028	1.0978	1.12e-06	1.26e-05	Up
ISYNA1	2.02609	1.0187	8.93e-05	0.00043455	Up
ITCH	0.338071	-1.5646	1.54e-05	0.00010493	Down
ITFG2	2.00903	1.0065	1.5e-05	0.0001028	Up
ITGA2	0.466129	-1.1012	0.0011638	0.0036748	Down
ITGA2B	2.05309	1.0378	0.002052	0.0059599	Up
ITGA3	2.15621	1.1085	7.4e-08	1.45e-06	Up
ITGA4	0.388692	-1.3633	0.022457	0.048162	Down
ITGA5	2.31402	1.2104	1.03e-07	1.9e-06	Up
ITGB4	2.35724	1.2371	6.84e-09	2.23e-07	Up
ITGB5	2.32125	1.2149	2.74e-10	1.66e-08	Up
ITGB6	0.425402	-1.2331	4.72e-05	0.00025956	Down
ITGB7	3.76931	1.9143	0.0016617	0.0049727	Up
ITGB8	0.39107	-1.3545	0.00017049	0.00073618	Down
ITK	0.358936	-1.4782	2.02e-07	3.26e-06	Down
ITM2C	2.44799	1.2916	8.05e-09	2.52e-07	Up
ITPK1	2.63043	1.3953	1.9e-08	4.9e-07	Up
ITPKB	2.3408	1.227	0.00080135	0.0026701	Up
ITPR2	0.418239	-1.2576	0.00085778	0.0028314	Down
ITSN2	0.379534	-1.3977	0.00029163	0.0011447	Down
IVD	2.08797	1.0621	6.33e-07	7.98e-06	Up
IWS1	0.480997	-1.0559	0.00061554	0.0021295	Down
IZUMO4	2.57541	1.3648	0.0011989	0.0037661	Up
JAK2	0.277565	-1.8491	1.73e-06	1.81e-05	Down
JAML	0.421879	-1.2451	4.98e-07	6.54e-06	Down
JMJD1C	0.233711	-2.0972	2.09e-07	3.35e-06	Down
JMJD8	2.7429	1.4557	2.74e-12	4.41e-10	Up
JMY	0.444391	-1.1701	8.07e-05	0.0004009	Down
JOSD2	2.46844	1.3036	1.17e-07	2.11e-06	Up
JPH3	2.7012	1.4336	2e-08	5.09e-07	Up
JPT2	2.21115	1.1448	5.25e-07	6.84e-06	Up
JRK	3.62605	1.8584	1.61e-13	4.81e-11	Up
JUNB	2.03835	1.0274	1.94e-06	1.99e-05	Up
JUND	2.57184	1.3628	1.08e-09	5.06e-08	Up
KANSL1L	0.314558	-1.6686	4.35e-05	0.00024277	Down
KAT2A	2.22037	1.1508	4.76e-07	6.35e-06	Up
KAT2B	0.303507	-1.7202	5.82e-09	1.96e-07	Down
KAT5	2.07901	1.0559	7.86e-06	6.14e-05	Up
KAT6B	0.417689	-1.2595	1.76e-06	1.83e-05	Down
KATNB1	2.39662	1.261	4.25e-07	5.86e-06	Up
KBTBD12	0.0902018	-3.4707	0.01257	0.028943	Down
KBTBD2	0.491956	-1.0234	0.00054988	0.0019404	Down
KBTBD8	0.373894	-1.4193	0.00053129	0.0018868	Down
KCNAB1	0.423989	-1.2379	0.00037374	0.0014087	Down
KCNH3	2.07211	1.0511	1.74e-06	1.82e-05	Up
KCNIP4	0.253086	-1.9823	2.48e-05	0.00015356	Down
KCNJ11	2.36428	1.2414	2.77e-08	6.62e-07	Up
KCNJ2	0.459903	-1.1206	1.66e-06	1.75e-05	Down
KCNK12	2.37183	1.246	0.0001892	0.00080322	Up
KCNK5	2.74062	1.4545	2.19e-11	2.09e-09	Up
KCNRG	0.0785906	-3.6695	0.0002186	0.0008993	Down
KCNT2	0.417862	-1.2589	0.00027524	0.0010903	Down
KCTD11	2.11917	1.0835	1.46e-06	1.57e-05	Up
KCTD2	2.24218	1.1649	2.6e-08	6.3e-07	Up
KCTD6	0.394911	-1.3404	3.89e-09	1.43e-07	Down
KCTD9	0.385125	-1.3766	1.05e-05	7.75e-05	Down
KDF1	2.52836	1.3382	1.39e-11	1.51e-09	Up
KDM1B	0.334667	-1.5792	1.3e-07	2.29e-06	Down
KDM7A	0.426583	-1.2291	8.48e-05	0.0004174	Down
KEAP1	2.18102	1.125	6.33e-08	1.27e-06	Up
KHK	2.60973	1.3839	7.56e-09	2.41e-07	Up
KIAA0141	2.1789	1.1236	2.63e-06	2.53e-05	Up
KIAA0368	0.46739	-1.0973	4.99e-05	0.00027179	Down
KIAA0586	0.358439	-1.4802	1.88e-05	0.00012243	Down
KIAA0895	0.234572	-2.0919	1.09e-10	8.12e-09	Down
KIAA0895L	2.27774	1.1876	5.38e-08	1.12e-06	Up
KIAA0930	2.00375	1.0027	2.23e-08	5.61e-07	Up
KIAA1107	0.432239	-1.2101	0.00041964	0.0015497	Down
KIAA1109	0.30753	-1.7012	3.23e-05	0.00018992	Down
KIAA1161	2.35283	1.2344	6.44e-05	0.00033436	Up
KIAA1429	0.431221	-1.2135	0.00020244	0.00084791	Down
KIAA1456	0.340187	-1.5556	0.0079731	0.019403	Down
KIAA1524	0.361483	-1.468	0.0003777	0.0014208	Down
KIAA1551	0.321324	-1.6379	2.26e-05	0.00014281	Down
KIAA1841	0.466129	-1.1012	0.0013947	0.0042771	Down
KIAA2013	3.28752	1.717	1.52e-12	2.86e-10	Up
KIAA2026	0.387509	-1.3677	0.00025349	0.0010172	Down
KIF11	0.334853	-1.5784	7.24e-05	0.00036714	Down
KIF12	2.2003	1.1377	5.05e-08	1.06e-06	Up
KIF15	0.312711	-1.6771	4.5e-06	3.88e-05	Down
KIF18A	0.297859	-1.7473	3.69e-05	0.00021211	Down
KIF1BP	0.478669	-1.0629	0.00059174	0.0020611	Down
KIF1C	2.20228	1.139	1.67e-07	2.8e-06	Up
KIF20B	0.302478	-1.7251	9.98e-05	0.00047359	Down
KIF21A	0.3384	-1.5632	3.26e-05	0.00019115	Down
KIF23	0.420361	-1.2503	0.00013478	0.00060416	Down
KIF2A	0.422903	-1.2416	0.00022046	0.00090579	Down
KIF3A	0.352623	-1.5038	8.65e-05	0.00042419	Down
KIF4A	0.402595	-1.3126	3.44e-05	0.00019994	Down
KIF5B	0.3822	-1.3876	0.00033317	0.0012804	Down
KIFAP3	0.393982	-1.3438	9.4e-05	0.00045146	Down
KIFC1	2.30074	1.2021	4.05e-08	8.91e-07	Up
KIN	0.445501	-1.1665	2.88e-05	0.00017296	Down
KLC2	2.11638	1.0816	1.15e-08	3.33e-07	Up
KLC3	2.62133	1.3903	1.83e-08	4.77e-07	Up
KLF12	0.400507	-1.3201	0.0001174	0.00054046	Down
KLF16	2.23923	1.163	2.68e-06	2.56e-05	Up
KLHDC1	0.351136	-1.5099	6.86e-06	5.49e-05	Down
KLHDC3	2.09043	1.0638	4.58e-07	6.18e-06	Up
KLHDC4	2.01796	1.0129	5.63e-06	4.68e-05	Up
KLHL15	0.34196	-1.5481	9.48e-07	1.11e-05	Down
KLHL21	2.00458	1.0033	4.96e-05	0.00027068	Up
KLHL22	2.02469	1.0177	1.88e-05	0.00012223	Up
KLHL23	0.458438	-1.1252	9.12e-05	0.00044157	Down
KLHL24	0.31384	-1.6719	1.82e-06	1.89e-05	Down
KLHL28	0.308512	-1.6966	5.95e-07	7.57e-06	Down
KLHL30	2.59062	1.3733	0.0052609	0.013491	Up
KLHL36	2.35692	1.2369	1.62e-08	4.4e-07	Up
KLHL38	0.43718	-1.1937	0.00079981	0.0026663	Down
KLHL6	0.125269	-2.9969	2.88e-10	1.73e-08	Down
KLHL7	0.409064	-1.2896	5.39e-05	0.00028844	Down
KLHL8	0.413025	-1.2757	1.41e-05	9.75e-05	Down
KLHL9	0.474572	-1.0753	0.0001073	0.00050156	Down
KMO	0.027987	-5.1591	0.0015783	0.004754	Down
KMT2A	0.40932	-1.2887	6.32e-09	2.08e-07	Down
KMT2C	0.376494	-1.4093	3.23e-08	7.49e-07	Down
KMT2E	0.314995	-1.6666	3.79e-07	5.38e-06	Down
KNL1	0.239716	-2.0606	7.41e-07	9.06e-06	Down
KNTC1	0.248928	-2.0062	7.18e-08	1.42e-06	Down
KPNA3	0.345774	-1.5321	3.37e-06	3.1e-05	Down
KPNA4	0.405704	-1.3015	0.00010085	0.00047738	Down
KPNA5	0.37291	-1.4231	0.00038145	0.0014319	Down
KPTN	2.39181	1.2581	6.99e-07	8.66e-06	Up
KRAS	0.423607	-1.2392	0.00016792	0.00072628	Down
KREMEN2	2.02371	1.017	1.46e-05	0.00010025	Up
KRIT1	0.336109	-1.573	1.98e-05	0.00012777	Down
KRR1	0.424313	-1.2368	0.0045537	0.011887	Down
KRT19	2.75815	1.4637	1.06e-09	5.03e-08	Up
KRT6A	2.92411	1.548	1.12e-14	5.17e-12	Up
KRT7	2.60341	1.3804	2.04e-11	1.99e-09	Up
KRT80	2.23643	1.1612	0.0047265	0.012293	Up
KTN1	0.359758	-1.4749	0.00045842	0.0016662	Down
L2HGDH	0.364553	-1.4558	4.22e-07	5.84e-06	Down
L3MBTL2	2.86871	1.5204	3.15e-10	1.85e-08	Up
LACC1	0.472767	-1.0808	0.0039036	0.010393	Down
LACTB2	0.424107	-1.2375	6.22e-06	5.07e-05	Down
LAD1	2.05523	1.0393	1.66e-05	0.00011137	Up
LAMA5	2.04019	1.0287	2.59e-06	2.5e-05	Up
LAMB3	2.61045	1.3843	2.92e-11	2.69e-09	Up
LAMP1	2.84002	1.5059	6.97e-10	3.55e-08	Up
LAMTOR1	2.3161	1.2117	1.45e-07	2.51e-06	Up
LARGE1	3.84558	1.9432	2.11e-07	3.39e-06	Up
LARP1B	0.400341	-1.3207	8.17e-05	0.00040475	Down
LARP4	0.458884	-1.1238	0.0018596	0.0054781	Down
LARP7	0.41489	-1.2692	0.0010118	0.0032563	Down
LARS	0.400507	-1.3201	4.5e-05	0.00025012	Down
LAT2	2.01964	1.0141	4.71e-07	6.32e-06	Up
LATS1	0.486125	-1.0406	0.0022536	0.0064565	Down
LATS2	2.02609	1.0187	4.93e-07	6.5e-06	Up
LBH	2.02609	1.0187	1.48e-08	4.11e-07	Up
LCA5	0.417747	-1.2593	0.0024494	0.0069338	Down
LCN2	2.77176	1.4708	7.36e-07	9.01e-06	Up
LCORL	0.278568	-1.8439	4.62e-07	6.23e-06	Down
LDHD	2.49978	1.3218	4.14e-08	9.03e-07	Up
LEKR1	0.428599	-1.2223	1.01e-05	7.5e-05	Down
LEMD2	2.34974	1.2325	1.75e-08	4.62e-07	Up
LENG9	2.51263	1.3292	1.51e-08	4.15e-07	Up
LEO1	0.392156	-1.3505	0.00041172	0.001526	Down
LETM1	2.33302	1.2222	2.13e-07	3.4e-06	Up
LFNG	2.27505	1.1859	1.46e-11	1.56e-09	Up
LGI3	2.94588	1.5587	1.08e-09	5.06e-08	Up
LGR4	0.435879	-1.198	3.81e-05	0.0002178	Down
LHFPL3	0.366047	-1.4499	0.0064057	0.015995	Down
LHFPL4	2.01559	1.0112	1.28e-07	2.26e-06	Up
LHPP	2.69746	1.4316	7.19e-09	2.32e-07	Up
LIAS	0.421762	-1.2455	0.00011222	0.00052108	Down
LIG4	0.479566	-1.0602	0.00018324	0.00078285	Down
LIME1	3.22567	1.6896	0.0007664	0.0025735	Up
LIN54	0.478768	-1.0626	0.00091894	0.0030026	Down
LIN7C	0.417833	-1.259	0.00041259	0.0015283	Down
LIN9	0.390096	-1.3581	0.00035054	0.0013352	Down
LINS1	0.4317	-1.2119	3.64e-05	0.00021002	Down
LIPH	0.277239	-1.8508	2.12e-11	2.05e-09	Down
LIPT1	0.464323	-1.1068	0.00026507	0.0010556	Down
LIPT2	2.63116	1.3957	8.42e-10	4.14e-08	Up
LIX1	0.446831	-1.1622	0.0013882	0.0042612	Down
LLGL1	2.40111	1.2637	2.24e-08	5.63e-07	Up
LLGL2	2.27159	1.1837	3.3e-07	4.8e-06	Up
LMAN1	0.447047	-1.1615	0.0003703	0.0013976	Down
LMAN2	2.05637	1.0401	1.06e-06	1.21e-05	Up
LMBRD2	0.466969	-1.0986	0.0021631	0.0062373	Down
LMCD1	41.4701	5.374	0.0072764	0.017923	Up
LMF1	2.10804	1.0759	7.01e-06	5.57e-05	Up
LMF2	2.87627	1.5242	7.55e-11	6.01e-09	Up
LMO2	2.24389	1.166	5.61e-09	1.91e-07	Up
LMO7	0.434401	-1.2029	1.37e-07	2.39e-06	Down
LNPEP	0.254141	-1.9763	3.52e-07	5.06e-06	Down
LNPK	0.404469	-1.3059	0.00022721	0.00092807	Down
LOC100151816	0.324322	-1.6245	1.15e-05	8.29e-05	Down
LOC100152206	2.03821	1.0273	0.0023061	0.0065844	Up
LOC100152209	2.81103	1.4911	0.0002747	0.0010888	Up
LOC100152690	0.410598	-1.2842	3.06e-05	0.00018195	Down
LOC100152714	0.488761	-1.0328	2.82e-06	2.68e-05	Down
LOC100153094	2.24249	1.1651	1.85e-06	1.9e-05	Up
LOC100153925	2.00555	1.004	2.3e-05	0.00014446	Up
LOC100154053	0.0479874	-4.3812	0.017291	0.038197	Down
LOC100154844	2.2931	1.1973	1.03e-06	1.18e-05	Up
LOC100155468	0.0115465	-6.4364	3.1e-06	2.89e-05	Down
LOC100155534	2.32221	1.2155	0.019715	0.042942	Up
LOC100156167	3.0409	1.6045	2.48e-10	1.54e-08	Up
LOC100156879	2.02834	1.0203	3.09e-05	0.00018316	Up
LOC100156937	0.493937	-1.0176	0.0051892	0.013328	Down
LOC100157002	0.492228	-1.0226	1.52e-05	0.00010364	Down
LOC100157285	0.247431	-2.0149	0.0055294	0.014068	Down
LOC100158003	2.05623	1.04	1.91e-05	0.00012423	Up
LOC100511945	0.0371318	-4.7512	0.0055664	0.014151	Down
LOC100512052	0.415235	-1.268	9.69e-05	0.00046336	Down
LOC100512700	2.40527	1.2662	3.24e-08	7.51e-07	Up
LOC100512873	6.56002	2.7137	1.69e-13	4.88e-11	Up
LOC100513133	0.418355	-1.2572	6.94e-09	2.25e-07	Down
LOC100513601	2.52888	1.3385	1.41e-09	6.16e-08	Up
LOC100514038	2.04273	1.0305	5.04e-06	4.26e-05	Up
LOC100514339	0.376781	-1.4082	2.65e-06	2.55e-05	Down
LOC100514924	2.0068	1.0049	8.76e-06	6.69e-05	Up
LOC100515119	2.21852	1.1496	2.03e-07	3.27e-06	Up
LOC100515186	0.180679	-2.4685	2.07e-05	0.00013241	Down
LOC100515579	0.197332	-2.3413	4e-08	8.82e-07	Down
LOC100516084	2.02525	1.0181	6.23e-08	1.26e-06	Up
LOC100516390	0.265577	-1.9128	0.00010461	0.00049099	Down
LOC100516417	0.0991805	-3.3338	0.0010658	0.0034045	Down
LOC100516424	0.367419	-1.4445	4.22e-07	5.84e-06	Down
LOC100516527	2.01224	1.0088	1.6e-05	0.00010786	Up
LOC100516587	2.44816	1.2917	7.24e-06	5.73e-05	Up
LOC100516891	0.490457	-1.0278	0.00024571	0.00099125	Down
LOC100517025	0.410883	-1.2832	0.00043388	0.0015915	Down
LOC100517129	0.400813	-1.319	7.71e-05	0.00038617	Down
LOC100517149	0.412195	-1.2786	1.01e-05	7.5e-05	Down
LOC100517320	0.217532	-2.2007	0.019049	0.041625	Down
LOC100517751	0.429104	-1.2206	0.00011781	0.00054193	Down
LOC100519022	0.469729	-1.0901	0.0087743	0.021104	Down
LOC100519098	0.273024	-1.8729	8.17e-06	6.33e-05	Down
LOC100519166	0.46413	-1.1074	2.22e-09	8.86e-08	Down
LOC100519177	2.5149	1.3305	1.02e-08	3.03e-07	Up
LOC100519264	0.404497	-1.3058	0.00077211	0.0025882	Down
LOC100519314	0.276433	-1.855	0.014535	0.032872	Down
LOC100519939	2.73435	1.4512	0.0017077	0.0050956	Up
LOC100520091	0.32493	-1.6218	0.014026	0.031842	Down
LOC100520389	0.218878	-2.1918	2.78e-08	6.62e-07	Down
LOC100520903	0.300888	-1.7327	1.52e-07	2.6e-06	Down
LOC100521431	0.321614	-1.6366	1.72e-06	1.8e-05	Down
LOC100521447	0.339998	-1.5564	2.18e-05	0.00013849	Down
LOC100521594	2.02104	1.0151	6.5e-05	0.00033655	Up
LOC100521600	0.229187	-2.1254	1.48e-13	4.57e-11	Down
LOC100521789	0.391721	-1.3521	0.019881	0.043264	Down
LOC100522201	2.04557	1.0325	0.00020609	0.0008597	Up
LOC100522861	2.34551	1.2299	3.79e-09	1.41e-07	Up
LOC100522887	0.34671	-1.5282	6.63e-07	8.28e-06	Down
LOC100523054	0.46102	-1.1171	0.0014607	0.0044488	Down
LOC100523131	2.80831	1.4897	1.87e-07	3.08e-06	Up
LOC100523190	0.268687	-1.896	0.0082253	0.019954	Down
LOC100523228	0.050485	-4.308	3.62e-13	9.02e-11	Down
LOC100523310	0.397961	-1.3293	0.00093038	0.0030324	Down
LOC100523589	0.190043	-2.3956	0.0048682	0.012608	Down
LOC100523624	0.484981	-1.044	0.00034535	0.001319	Down
LOC100523870	0.245876	-2.024	1.86e-06	1.92e-05	Down
LOC100523897	0.448009	-1.1584	0.0034763	0.0093996	Down
LOC100524016	2.02497	1.0179	0.00022518	0.00092095	Up
LOC100524727	0.229951	-2.1206	1.82e-05	0.00011949	Down
LOC100524737	2.82392	1.4977	2.06e-10	1.32e-08	Up
LOC100525024	0.206942	-2.2727	5.47e-05	0.00029185	Down
LOC100525140	2.54506	1.3477	8.42e-08	1.61e-06	Up
LOC100525309	0.400396	-1.3205	1.34e-05	9.38e-05	Down
LOC100525417	0.203458	-2.2972	4.07e-12	6.13e-10	Down
LOC100525876	2.84002	1.5059	1.97e-10	1.28e-08	Up
LOC100526084	0.453225	-1.1417	0.00078855	0.002636	Down
LOC100526209	2.09246	1.0652	5.98e-06	4.92e-05	Up
LOC100620238	0.434853	-1.2014	0.00025007	0.0010047	Down
LOC100620869	3.00737	1.5885	0.0076538	0.018727	Up
LOC100621492	0.154545	-2.6939	2.02e-12	3.48e-10	Down
LOC100621792	0.470087	-1.089	0.00015687	0.00068621	Down
LOC100622037	2.0701	1.0497	2.3e-07	3.61e-06	Up
LOC100622535	0.485418	-1.0427	0.0017914	0.0053087	Down
LOC100622859	0.379429	-1.3981	4.18e-05	0.000235	Down
LOC100623139	0.0304144	-5.0391	7.69e-07	9.34e-06	Down
LOC100623167	0.0278844	-5.1644	0.0013426	0.0041436	Down
LOC100624032	2.07844	1.0555	1.54e-08	4.22e-07	Up
LOC100624460	0.381195	-1.3914	0.003891	0.010365	Down
LOC100624785	2.58453	1.3699	9.79e-09	2.96e-07	Up
LOC100625049	0.477145	-1.0675	2.82e-07	4.25e-06	Down
LOC100626097	0.498236	-1.0051	0.020047	0.043557	Down
LOC100626258	0.427116	-1.2273	1.73e-09	7.29e-08	Down
LOC100626276	0.296458	-1.7541	0.00095863	0.0031124	Down
LOC100626876	0.17755	-2.4937	2.75e-12	4.41e-10	Down
LOC100627195	0.310594	-1.6869	1.5e-05	0.00010241	Down
LOC100627222	0.380825	-1.3928	2.95e-05	0.00017649	Down
LOC100627422	0.350018	-1.5145	8.85e-07	1.05e-05	Down
LOC100628140	2.32479	1.2171	1.4e-08	3.94e-07	Up
LOC100736569	0.364957	-1.4542	0.00011637	0.00053697	Down
LOC100736825	0.407	-1.2969	0.0010029	0.0032333	Down
LOC100736962	2.41162	1.27	0.00071424	0.0024222	Up
LOC100736974	2.40844	1.2681	2.44e-05	0.00015164	Up
LOC100737060	0.414717	-1.2698	1.34e-05	9.39e-05	Down
LOC100737113	2.18117	1.1251	7.58e-06	5.95e-05	Up
LOC100737121	2.13495	1.0942	1.95e-06	2e-05	Up
LOC100737483	2.91845	1.5452	1.7e-11	1.73e-09	Up
LOC100737633	0.0289158	-5.112	0.0023686	0.0067395	Down
LOC100738306	0.0446282	-4.4859	0.015859	0.035491	Down
LOC100738906	0.36658	-1.4478	0.0012758	0.0039678	Down
LOC100739365	0.491376	-1.0251	1.28e-05	9.06e-05	Down
LOC102157424	2.06881	1.0488	9.91e-06	7.42e-05	Up
LOC102157461	0.398431	-1.3276	1.74e-06	1.82e-05	Down
LOC102157481	3.013	1.5912	0.00075459	0.0025404	Up
LOC102157594	0.395404	-1.3386	2.88e-11	2.66e-09	Down
LOC102157630	0.309562	-1.6917	4.57e-10	2.53e-08	Down
LOC102157656	0.21979	-2.1858	0.016097	0.035969	Down
LOC102157744	0.137043	-2.8673	0.0017617	0.0052294	Down
LOC102157766	0.122887	-3.0246	0.0091662	0.021933	Down
LOC102157791	0.295207	-1.7602	1.49e-07	2.56e-06	Down
LOC102157806	0.405451	-1.3024	1.4e-09	6.13e-08	Down
LOC102157952	0.407254	-1.296	0.010234	0.024139	Down
LOC102158113	0.106875	-3.226	0.0023921	0.0067982	Down
LOC102158145	0.0188787	-5.7271	0.00048031	0.0017333	Down
LOC102158192	0.489371	-1.031	0.00020894	0.00086805	Down
LOC102158235	23.7524	4.57	0.015964	0.035691	Up
LOC102158261	0.354068	-1.4979	0.00013145	0.00059221	Down
LOC102158335	0.441872	-1.1783	2e-05	0.00012845	Down
LOC102158401	0.258135	-1.9538	7.73e-11	6.1e-09	Down
LOC102158524	0.30687	-1.7043	3.47e-05	0.00020194	Down
LOC102158553	0.288411	-1.7938	1.66e-12	3.04e-10	Down
LOC102158569	0.477344	-1.0669	0.0014658	0.0044614	Down
LOC102158722	0.442362	-1.1767	0.0073869	0.018161	Down
LOC102158757	0.474211	-1.0764	0.014135	0.032068	Down
LOC102158806	0.0518073	-4.2707	0.023117	0.049377	Down
LOC102158857	2.10891	1.0765	5.8e-06	4.8e-05	Up
LOC102158901	0.068512	-3.8675	0.017078	0.037801	Down
LOC102158906	0.297384	-1.7496	1.4e-07	2.43e-06	Down
LOC102159064	0.114936	-3.1211	0.00025509	0.0010228	Down
LOC102159118	0.499654	-1.001	0.0039696	0.010551	Down
LOC102159340	0.0513497	-4.2835	0.022667	0.048538	Down
LOC102159376	0.350188	-1.5138	0.0011891	0.0037375	Down
LOC102159389	0.365666	-1.4514	0.0001201	0.00054948	Down
LOC102159434	2.19695	1.1355	0.00018456	0.00078711	Up
LOC102159490	0.416446	-1.2638	5.89e-07	7.51e-06	Down
LOC102159510	2.55531	1.3535	5.06e-07	6.63e-06	Up
LOC102159560	0.111948	-3.1591	0.012667	0.02916	Down
LOC102159607	0.398182	-1.3285	0.00080292	0.0026744	Down
LOC102159627	0.155739	-2.6828	0.0077005	0.018832	Down
LOC102159687	0.313101	-1.6753	0.0017031	0.005085	Down
LOC102159707	0.290277	-1.7845	3.45e-09	1.3e-07	Down
LOC102159752	0.455303	-1.1351	0.0041292	0.010917	Down
LOC102159768	0.416705	-1.2629	0.00063047	0.0021765	Down
LOC102160109	0.0479508	-4.3823	0.018015	0.039642	Down
LOC102160118	0.437089	-1.194	0.0051197	0.013174	Down
LOC102160252	0.118824	-3.0731	8.43e-06	6.49e-05	Down
LOC102160368	0.337252	-1.5681	1.63e-06	1.73e-05	Down
LOC102160389	0.25776	-1.9559	3e-06	2.82e-05	Down
LOC102160506	0.411396	-1.2814	8.72e-05	0.00042669	Down
LOC102160517	0.493766	-1.0181	0.0010096	0.0032516	Down
LOC102160539	0.0480007	-4.3808	0.01663	0.036976	Down
LOC102160593	0.400535	-1.32	0.016432	0.036621	Down
LOC102160627	0.0591245	-4.0801	0.0024355	0.0069015	Down
LOC102160746	0.0865273	-3.5307	0.0053224	0.013628	Down
LOC102160748	0.458057	-1.1264	0.00015855	0.00069229	Down
LOC102160855	0.435185	-1.2003	0.0081348	0.019747	Down
LOC102161206	2.08609	1.0608	0.00029546	0.0011562	Up
LOC102161353	3.41882	1.7735	7.04e-12	8.76e-10	Up
LOC102161373	0.349533	-1.5165	0.0019482	0.0056975	Down
LOC102161420	0.301327	-1.7306	6.26e-05	0.0003271	Down
LOC102161686	0.0151998	-6.0398	6.33e-05	0.00032953	Down
LOC102161750	0.0197542	-5.6617	0.00023763	0.00096271	Down
LOC102161895	0.320656	-1.6409	0.00083233	0.0027615	Down
LOC102161901	0.404469	-1.3059	4.94e-05	0.00026994	Down
LOC102161992	2.12344	1.0864	0.020162	0.043767	Up
LOC102162169	0.0159843	-5.9672	3.15e-05	0.0001864	Down
LOC102162264	0.265098	-1.9154	2.01e-06	2.04e-05	Down
LOC102162336	0.281401	-1.8293	4.03e-14	1.5e-11	Down
LOC102162631	0.471458	-1.0848	0.00031921	0.0012357	Down
LOC102162715	0.421703	-1.2457	1.13e-05	8.19e-05	Down
LOC102162881	0.432958	-1.2077	0.00035794	0.0013575	Down
LOC102162952	0.280369	-1.8346	0.0016646	0.0049794	Down
LOC102163181	0.22008	-2.1839	9.07e-06	6.89e-05	Down
LOC102163250	0.324772	-1.6225	0.013492	0.030767	Down
LOC102163364	0.472701	-1.081	0.017121	0.037877	Down
LOC102163402	0.463262	-1.1101	0.010381	0.024455	Down
LOC102163572	0.413282	-1.2748	0.00019558	0.00082507	Down
LOC102163580	0.402902	-1.3115	0.012475	0.028755	Down
LOC102163793	0.361859	-1.4665	0.016806	0.037295	Down
LOC102163798	0.264016	-1.9213	0.0011741	0.0037	Down
LOC102163816	0.317252	-1.6563	3.51e-07	5.04e-06	Down
LOC102163904	0.462011	-1.114	0.0018603	0.0054793	Down
LOC102164498	0.315366	-1.6649	0.0001393	0.00062083	Down
LOC102164525	0.193004	-2.3733	0.01392	0.031628	Down
LOC102164547	0.417544	-1.26	0.0003129	0.001214	Down
LOC102164598	0.403097	-1.3108	2.05e-05	0.00013103	Down
LOC102164703	0.259571	-1.9458	6.54e-12	8.25e-10	Down
LOC102164818	0.433018	-1.2075	0.00014797	0.00065331	Down
LOC102164889	0.357769	-1.4829	0.00079321	0.0026484	Down
LOC102164985	0.0275405	-5.1823	0.0029656	0.0081791	Down
LOC102165098	0.259499	-1.9462	9.52e-08	1.78e-06	Down
LOC102165122	0.284106	-1.8155	1.86e-05	0.00012153	Down
LOC102165127	0.297694	-1.7481	0.0078763	0.019199	Down
LOC102165363	0.45288	-1.1428	3.94e-07	5.54e-06	Down
LOC102165609	0.453037	-1.1423	5.29e-10	2.84e-08	Down
LOC102165633	0.267776	-1.9009	3.2e-10	1.87e-08	Down
LOC102165680	0.0443476	-4.495	0.020709	0.044815	Down
LOC102165730	0.333325	-1.585	8.84e-08	1.67e-06	Down
LOC102165822	0.373842	-1.4195	2.24e-06	2.23e-05	Down
LOC102165892	0.237978	-2.0711	2.94e-05	0.00017593	Down
LOC102166141	0.0949756	-3.3963	0.0043511	0.011425	Down
LOC102166227	0.370206	-1.4336	0.0060426	0.015218	Down
LOC102166306	0.384459	-1.3791	3.42e-07	4.95e-06	Down
LOC102166369	0.419226	-1.2542	3.45e-11	3.03e-09	Down
LOC102166393	0.332978	-1.5865	3.22e-05	0.00018933	Down
LOC102166523	0.21714	-2.2033	0.00055529	0.0019562	Down
LOC102166678	0.315322	-1.6651	8.49e-07	1.02e-05	Down
LOC102167065	0.286697	-1.8024	1.36e-13	4.41e-11	Down
LOC102167122	0.260039	-1.9432	0.011325	0.026433	Down
LOC102167252	0.405845	-1.301	0.011461	0.026707	Down
LOC102167255	0.323895	-1.6264	2.42e-05	0.00015073	Down
LOC102167333	0.489507	-1.0306	0.013206	0.030208	Down
LOC102167351	0.42182	-1.2453	0.0001322	0.00059489	Down
LOC102167379	0.466678	-1.0995	0.011415	0.026608	Down
LOC102167397	2.51089	1.3282	0.0021146	0.0061088	Up
LOC102167425	0.146554	-2.7705	0.0026625	0.0074664	Down
LOC102167499	0.232774	-2.103	1.03e-10	7.72e-09	Down
LOC102167692	0.493082	-1.0201	8.26e-06	6.39e-05	Down
LOC102167861	0.117099	-3.0942	0.016753	0.037195	Down
LOC102168027	0.447202	-1.161	0.00016441	0.0007145	Down
LOC102168085	0.282829	-1.822	0.02128	0.045921	Down
LOC102168126	2.24981	1.1698	6.88e-05	0.00035167	Up
LOC102168138	0.417718	-1.2594	0.012696	0.029209	Down
LOC106504205	0.178847	-2.4832	9.94e-19	1.76e-15	Down
LOC106504267	0.42496	-1.2346	0.0028254	0.0078438	Down
LOC106504276	0.390583	-1.3563	0.00096111	0.0031194	Down
LOC106504280	0.369949	-1.4346	7.12e-06	5.65e-05	Down
LOC106504315	2.05238	1.0373	0.00055415	0.0019533	Up
LOC106504335	0.0373098	-4.7443	0.006176	0.015501	Down
LOC106504342	0.293839	-1.7669	0.0033497	0.0090913	Down
LOC106504447	0.265007	-1.9159	5.24e-06	4.4e-05	Down
LOC106504691	0.367369	-1.4447	0.015266	0.034341	Down
LOC106504692	0.452943	-1.1426	5.47e-08	1.13e-06	Down
LOC106504749	0.0993112	-3.3319	0.021588	0.046494	Down
LOC106504761	0.214329	-2.2221	0.018398	0.040398	Down
LOC106504896	0.239932	-2.0593	0.012271	0.028358	Down
LOC106504985	0.184067	-2.4417	4.72e-09	1.67e-07	Down
LOC106504991	0.259751	-1.9448	1.52e-16	1.48e-13	Down
LOC106504993	0.222303	-2.1694	6.07e-08	1.24e-06	Down
LOC106505074	0.360632	-1.4714	0.00023393	0.00095038	Down
LOC106505078	0.0518648	-4.2691	0.022647	0.04851	Down
LOC106505207	0.3927	-1.3485	4.21e-06	3.68e-05	Down
LOC106505319	0.0565982	-4.1431	0.0089359	0.021448	Down
LOC106505425	3.42096	1.7744	0.011407	0.026593	Up
LOC106505536	0.380746	-1.3931	0.0021851	0.0062882	Down
LOC106505605	0.439276	-1.1868	0.0030538	0.0083845	Down
LOC106505675	0.0515387	-4.2782	0.021534	0.046404	Down
LOC106505680	0.0646323	-3.9516	0.01762	0.038853	Down
LOC106505716	0.358563	-1.4797	2.31e-08	5.77e-07	Down
LOC106505771	0.0334118	-4.9035	0.0053072	0.013593	Down
LOC106505786	0.119369	-3.0665	0.0035414	0.0095541	Down
LOC106505794	0.484981	-1.044	0.0076504	0.018723	Down
LOC106505799	0.376808	-1.4081	0.0057178	0.014488	Down
LOC106505816	0.363745	-1.459	0.00046416	0.0016825	Down
[truncated: 2,399 more rows]
