# Supplementary material for: Transcriptome analysis of 3D4/21 cells expressing CSFV NS4B
Source: Front Microbiol. 2025 Feb 4;16:1510058. doi: 10.3389/fmicb.2025.1510058 (PMC11833225; doi:10.3389/fmicb.2025.1510058)
Supplement: Supplementary Table S3 — The GO terms of DEGs. [file Table_3.xlsx]

## Sheet: NC_vs_NS4B_all.go.enrichment
Supplementary Table 3 The GO terms of DEGs
Gene	Term	Category	p-value
ABCC2/ABCB6/ABCD1/ABCA2/ABCB7/ABCD4/ABCA5/ABCB8/ABCC8/ABCE1/ABCA12/LOC106509227	ATPase-coupled transmembrane transporter activity	MF	0.884043
ABCC2/SLC52A2/EPHA1/MMP15/TMC8/DDR1/EPHB4/SLC29A1/EPHB3/NTRK1/SLC16A3/TMC6/SLC12A7/NLGN3/RHCG/SLC16A7/P2RX4/SLC16A2/TMC1/DDR2/SLC6A20/HTR1D/SLC28A1	integral component of plasma membrane	CC	0.936262
ABCC2/SLC5A3/SLC16A13/MFSD3/MFSD10/SLC23A1/SPNS1/SLC5A6/SLC12A4/SLC16A3/SLC35F6/SLC12A7/SLC12A9/SLC43A2/SLC2A2/SLC46A1/SLC17A9/SLC2A1/MFSD7/SLC45A4/SLC16A7/SLC15A3/SLC16A2/SLC44A5/SLC2A8/SLC13A5/SLC22A7/SLC2A13/SLC15A2/ABCA12/SLC7A11/SLC12A1/SV2A/SLCO1A2	transmembrane transporter activity	MF	0.695401
ABCD1/TYSND1/PEX1	peroxisome	CC	0.546157
ACAA1/SCP2	acyltransferase activity, transferring groups other than amino-acyl groups	MF	0.914833
ACADS/GCDH/SDHA/IVD/ACADVL/ACAD9/ACADM/DPYD	oxidoreductase activity, acting on the CH-CH group of donors	MF	0.085748
ACAP3/AGAP1/EVI5L/TBCD/GIT1/ARFGAP1/DLC1/ARAP1/DOCK4/SRGAP1/RALGAPA1/ECT2/RABGAP1L/TSC2/RASA2/RABEP2/AGAP3/ADAP1/RASA1/ARFGAP2/RANGAP1/BCR/RAP1GDS1/ARAP2/RABEP1/ACAP2/MYO9A/ELMOD2/RP2/RGS18	GTPase activator activity	MF	0.000775362
ACKR3	chemotaxis	BP	0.999823
ACKR3/CD80	coreceptor activity	MF	0.619544
ACP5/OPLAH/ENTPD6/CAD/NUDT1/PNPLA2/HDHD3/PPP4C/AMDHD2/LOC100625049/NUDT22/DOLPP1/LYPLA2/NUDT17/FBXO18/NUDT7/ENTPD5/SMPD1/NUDT8/NUDT14/OTUB1/PPP1CC/ACY1/NUDT16/ADPRM/NUDT6/MRE11/DCP2/NANP/ENPP1/FANCM/IFIH1/APOBEC1/NUDT12	hydrolase activity	MF	0.131282
ADCY1/GUCY1B3/NPR1	phosphorus-oxygen lyase activity	MF	0.758138
ADCY1/GUCY1B3/NPR1	cyclic nucleotide biosynthetic process	BP	0.816958
ADK/GALK1	phosphotransferase activity, alcohol group as acceptor	MF	0.856077
ADRA2A	regulation of vasoconstriction	BP	0.890594
AGBL3/AGTPBP1/CPD	metallocarboxypeptidase activity	MF	0.863141
AKR7A2/AKR1D1/KCNAB1	D-threo-aldose 1-dehydrogenase activity	MF	0.43615
ALDH4A1/ALDH16A1/ALDH3B1/ALDH1A1	oxidoreductase activity, acting on the aldehyde or oxo group of donors, NAD or NADP as acceptor	MF	0.623007
ALG12/LFNG/EXT2/B4GALT2/B4GALT6/LARGE1/EXTL3/POMGNT2/RFNG/OGT/XYLT2/UGCG/EOGT/ALG11/GTDC1/PIGZ/GXYLT1	glycosyltransferase activity	MF	0.0132609
ALKBH5/RNASEL/SRRM1/HNRNPA2B1/THOC2/RBM39/RBM26/PTBP2/RBM27/CSTF3/PTBP3/SMNDC1/RBM25	mRNA processing	BP	0.0132091
ANAPC11	anaphase-promoting complex	CC	0.890594
ANAPC2/BAP1/NPLOC4/USP22/USP45/USP5/CUL7/USP37/UBE4A/USP11/WWP2/SMURF2/USP34/USP32/USP15/USP47/USP9X/USP33/WWP1/USP24/USP8/USP48/USP25/NEDD4/CUL2/CUL4B/USP16/CUL5/USP44/USP1	ubiquitin-dependent protein catabolic process	BP	0.00215439
ANAPC2/CUL7/CUL2/CUL4B/CUL5	ubiquitin protein ligase binding	MF	0.0963737
ANGPTL4/MDM4/PIM3/MDM2/BCL2	negative regulation of apoptotic process	BP	0.765069
AP1G2/GOLGB1/SLC35C1/YIPF2/CLINT1/GKAP1	Golgi apparatus	CC	0.336807
AP2A2/AP1G2/AP1S3/COPB1/AP1S2/AP3B1/AP2A1/AP4E1	membrane coat	CC	0.0686452
AP4M1/AP2A2/AP3B1/AP2A1/AP3M1	clathrin adaptor complex	CC	0.0704288
APLP1	transition metal ion binding	MF	0.976775
APMAP/FPGS/FASN/GMPPA/GCAT/GPT/PCYT2	biosynthetic process	BP	0.621436
APOA1	lipoprotein metabolic process	BP	0.890594
APRT/UCKL1/PRPSAP1/PRTFDC1/UPP1	nucleoside metabolic process	BP	0.197006
AQR/PRPF18	spliceosomal complex	CC	0.76227
ARAP1/RALGAPA1/ECT2/RABGAP1L/TSC2/ADAP1/RASA1/BCR/RAP1GDS1/ARAP2/MYO9A/SNX13/ELMOD2	positive regulation of GTPase activity	BP	0.00198072
ARSA/GALNS/LOC100624032	sulfuric ester hydrolase activity	MF	0.723407
ARVCF/PKP3/ICAM1/ICAM3/VEZT	cell-cell adhesion	BP	0.939421
ARVCF/WNT5B/WNT10B/WNT7B/WNT7A/CHURC1/WNT2B	multicellular organism development	BP	0.992578
ASIC4/ASIC2	sodium channel activity	MF	0.619544
ASIC4/ASIC2/SCN10A	sodium ion transport	BP	0.990015
ATG101/ATG9A/WDR45/WIPI2/ATG4C	autophagy	BP	0.532556
ATM/ACD/POT1/XRCC5/TERF1/NBN/RAD50	telomere maintenance	BP	0.00371182
ATP10D/ATP8A1/ATP9A/ATP11C/ATP8B1/ATP11B	ATPase-coupled intramembrane lipid transporter activity	MF	0.0790376
ATP10D/ATP8A1/ATP9A/ATP11C/ATP8B1/PITPNB/ATP11B	phospholipid transport	BP	0.128647
ATP13A1/TMCO3/TRPM6/ATP13A2/TRPM7/ATP13A3/SLC30A9/SLC41A2/SLC30A4/ATP13A4/SLC30A6/SLC30A5/SLC30A3	cation transport	BP	0.0944221
ATP5D	ATP synthesis coupled proton transport	BP	0.976775
ATP6AP1/ATP6V0B/ATP6V1A/TCIRG1/ATP6AP1L/ATP6V1C1	proton transmembrane transport	BP	0.631765
ATP6V0B/TCIRG1/ATP6V1C1	proton transmembrane transporter activity	MF	0.841502
ATP9A	trans-Golgi network	CC	0.92973
AXIN1/APC/APC2	beta-catenin binding	MF	0.546157
B3GALT6/ALG13/GBGT1/B3GNT5/GGTA1P/B3GALT1	hexosyltransferase activity	MF	0.453197
BMPR2/ACVR2A/BMPR1A	transmembrane receptor protein serine/threonine kinase signaling pathway	BP	0.43615
BMPR2/ACVR2A/BMPR1A	transmembrane receptor protein serine/threonine kinase activity	MF	0.492641
BRCA2/SMC5/RBBP8/MMS22L	double-strand break repair via homologous recombination	BP	0.247847
BRIP1/FBXO18/ERCC2/MCM6/RUVBL2/XRCC5	DNA helicase activity	MF	0.129007
C2CD5/ANXA1	calcium-dependent phospholipid binding	MF	0.914833
C3	endopeptidase inhibitor activity	MF	0.95487
C3/PLTP/CHI3L1/SERPINE1/SERPINH1/CFD/LOC102166306/ANGPTL4/AGT/RNPEP/SERPINB5/IL1A/EFEMP2/SERPINI1/ADA2/AFP	extracellular space	CC	0.98065
C3/SAA3/LOC100512873/HTRA1/CCL20/PLAT/WNT5B/IGFBP2/IL17D/PRRG2/IGFBP3/WNT10B/F2/THBS3/INHBB/WNT7B/THPO/TNFSF15/IL1A/ADM2/WNT7A/IGFBP6/INHBE/TFPI2/APOA1/WFDC3/PI15/IFNE/NTF4/IGFBP4/WNT2B/THBS2/FGF22/WFIKKN1	extracellular region	CC	1
C3/TNFRSF1A/PTGS2/IL17D/IL1A/TLR6	inflammatory response	BP	0.942691
CA5B/LOC100152714/CA11/CA4	carbonate dehydratase activity	MF	0.395629
CACNB3	voltage-gated calcium channel complex	CC	0.976775
CACNB3	voltage-gated calcium channel activity	MF	0.985086
CACNB3/TRPC1/LOC100523131/ITPR2	calcium ion transmembrane transport	BP	0.959583
CAD/AMDHD2	hydrolase activity, acting on carbon-nitrogen (but not peptide) bonds	MF	0.619544
CAD/NADSYN1	nitrogen compound metabolic process	BP	0.720788
CALR3/CCT8/DNAJB4/TRAP1/HSPD1/CLGN/NKTR/HSP90B1/CCT6A/VBP1/DNAJA1/CCT2/CLPX/CWC27/PPIG	protein folding	BP	0.161399
CAPN1/CAPN15/CAPN7/ADGB	calcium-dependent cysteine-type endopeptidase activity	MF	0.345973
CARD9/TRAF2/CASP2/TRAF4/CARD10/FADD/TMEM102/BID/BAK1/LOC100522887/BIRC3/LOC100622859/RIPK2/BCL2/RASSF6/BOK/CASP8/TNFAIP8/PXT1	regulation of apoptotic process	BP	0.0594546
CARS2/PARS2/WARS/DALRD3/VARS/DARS2/RARS2/RARS/SARS2/LARS/DARS/NARS/YARS2	tRNA aminoacylation for protein translation	BP	0.010101
CARS2/PARS2/WARS/FARSA/DALRD3/VARS/FARS2/DARS2/RARS2/RARS/SARS2/LARS/DARS/NARS/YARS2	aminoacyl-tRNA ligase activity	MF	0.00555202
CARS2/WRN/PARS2/WARS/FARSA/DALRD3/ATP13A1/ATP1A1/VARS/DMC1/ATP10D/ATP8A1/ATP9A/ATP11C/FARS2/ATP13A2/ATP8B1/GFOD2/DARS2/RARS2/RARS/ATP13A3/BLM/SARS2/LARS/ATP13A4/REV3L/DARS/ATP11B/NT5C1A/NARS/YARS2/RMI1	nucleotide binding	MF	0.00107793
CASP2/LOC100522887/ESPL1/ATG4C/MALT1/CASP3/USP48/CASP8/USP1	cysteine-type endopeptidase activity	MF	0.0259829
CCL20	chemokine activity	MF	0.999655
CCL20/LOC100513601/SLA-2/LTBR/SLA-1/TNFSF15/SLA-5/IL1A/TLR3/ENPP1/TNFSF10/SLA-DOB/TLR5/FAS/TLR6/SECTM1	immune response	BP	0.999341
CCNL1/CCNT2/CCNH/CCNC	cyclin-dependent protein serine/threonine kinase regulator activity	MF	0.118079
CENPB/MTA2/ASH1L/NIPBL/PBRM1	chromatin binding	MF	0.571783
CENPI/CENPC/NUF2	kinetochore	CC	0.377423
CFD/DTX2/MAML2	Notch signaling pathway	BP	0.816958
CHD2/RAD54B/HLTF/ATRX/ERCC6L/ERCC6L2/CHD9/ZRANB3/CHD1/HELLS/SMARCAD1/BTAF1/SHPRH/SMARCA5	nucleosome-dependent ATPase activity	MF	0.00178598
CHI3L1/CHID1/LOC110258087/MAN2B1/PGGHG/MAN1B1/RENBP/NAGA/HYAL2/MOGS/MAN1C1/SLC3A2/GAA/GLB1/B4GALT2/GBA2/SPATA20/PHKA2/H6PD/MGAM2/HEXDC/IDUA/B4GALT6/HEXA/MDH1/UEVLD/PGM3/PYGB/GBGT1/FUT2/MGAM/GANC/PHKB/HYAL4/KIAA1161/HYAL3/GGTA1P/PARG/EDEM3/MAN1A2/LOC100521789	carbohydrate metabolic process	BP	0.00896096
CHMP1A/CHMP6/CHMP4C/CHMP2B	vacuolar transport	BP	0.247847
CHST14/HS6ST1/CHST12/SULT2B1/DSEL/SULT1A3	sulfotransferase activity	MF	0.916702
CLCN7/CLCN4/CLCNKA/GLRB	chloride transport	BP	0.903615
CLDN4/MAGI2/CLDN16/TJP1	bicellular tight junction	CC	0.937047
CLIC2	chloride channel activity	MF	0.971017
COL4A2/COL4A1/COL4A3/IMPG2/MATN1/FBN2/COL5A1	extracellular matrix structural constituent	MF	0.213807
COX7A1	mitochondrial electron transport, cytochrome c to oxygen	BP	0.92973
COX7A1	mitochondrial respiratory chain complex IV	CC	0.95487
CREB3/MAML2/MEF2A	positive regulation of transcription by RNA polymerase II	BP	0.882135
CTBP1/PHGDH/MDH1/UEVLD/NSDHL/IDH2/IDH3G/EHHADH	oxidoreductase activity, acting on the CH-OH group of donors, NAD or NADP as acceptor	MF	0.325864
CTBP1/PHGDH/NDUFV1/IDH2/IDH3G/ME2/AOX1	NAD binding	MF	0.245913
CTBP1/TRIM28/PBXIP1/SCAI	transcription corepressor activity	MF	0.66151
CTSD/HM13/ASPRV1/SPPL2B/SPPL2C	aspartic-type endopeptidase activity	MF	0.909978
CTSF/CASP2/SENP3/CTSH/LOC100522887/CTSO/TINAG/SENP8/CTSK/SENP1/CASP3/SENP5/SENP6/CASP8/SENP7	cysteine-type peptidase activity	MF	0.00111284
CTU1/DUS1L/ELAC2/DUS3L/LOC100516084/TRMT1/TRMT13/TRMT1L	tRNA processing	BP	0.02219
CTU1/ELP5/LOC100516084/CTU2/KIAA1456	tRNA wobble uridine modification	BP	0.0317302
CTU1/LOC100516084/FARSA/CTU2/FARS2/XPOT/TYW5	tRNA binding	MF	0.0172693
CYP1A1	oxidoreductase activity, acting on paired donors, with incorporation or reduction of molecular oxygen, reduced flavin or flavoprotein as one donor, and incorporation of one atom of oxygen	MF	0.988049
CYP1A1/TBXAS1/PTGS2/CYBA/CYP51/EPX/GUCY1B3/IDO1/CYP20A1/CYP2C36/LOC100523190/ADGB	heme binding	MF	0.998848
CYP1A1/TBXAS1/TH/CYP51/CYP20A1/CYP2C36/LOC100523190	monooxygenase activity	MF	0.999063
CYTH2/ARFGEF1	regulation of ARF protein signal transduction	BP	0.829378
DCP1A/DCP1B	enzyme activator activity	MF	0.720788
DDR1/NTRK1/MST1R/MET/DDR2/ALK	transmembrane receptor protein tyrosine kinase activity	MF	0.261
DDX50/DDX54/SKIV2L/DDX28/DDX52/DDX3X/YTHDC2/DDX1/DHX15/DHX29/SKIV2L2/DDX10/DDX46/DDX21/DDX18	RNA helicase activity	MF	0.0232344
DGAT1/PLA2G15	O-acyltransferase activity	MF	0.619544
DGKH/DGKQ/DGKE/DGKK	diacylglycerol kinase activity	MF	0.118079
DGKH/DGKQ/DGKE/DGKK	protein kinase C-activating G protein-coupled receptor signaling pathway	BP	0.118079
DGKH/SPHK1/SPHK2/CERK/DGKQ/DGKE/DGKK	NAD+ kinase activity	MF	0.0361446
DHCR24/DUS1L/LDHD/DUS3L/D2HGDH/ACADS/GCDH/SDHA/IVD/ACADVL/ACAD9/ACADM/FMO3/DLD/ETFA/PYROXD1/AGPS/AOX1	flavin adenine dinucleotide binding	MF	0.00718175
DHCR24/LDHD/D2HGDH/ERO1B/ERO1A/KMO/AGPS/AOX1	FAD binding	MF	0.0538062
DHX29/EIF2A/MTIF2/EIF2S2	translational initiation	BP	0.581835
DMAP1/INO80B/INO80E/BAZ1A/ACTR6/PBRM1	chromatin remodeling	BP	0.158504
DMAP1/ZGPAT/NELFCD/NELFB/PBXIP1/NAB2/PCGF6/PPHLN1/PDCD4/PURA/BCLAF1/ZMYND15	negative regulation of transcription, DNA-templated	BP	0.129494
DNAH12/DNAH10/DNHD1/DYNC1H1/DYNC2H1/DNAH11/DNAH6/DNAH7/DNAH8	minus-end-directed microtubule motor activity	MF	0.00242479
DNAH12/DNAH10/DNHD1/DYNC1H1/DYNC2H1/DNAH11/DNAH6/DNAH7/DNAH8	dynein complex	CC	0.00627857
DNAH12/KIFC1/KIF12/KIF1C/DNAH10/DNHD1/DYNC1H1/KIF15/DYNC2H1/DNAH11/KIF21A/KIF4A/KIF18A/DNAH6/KIF11/KIF3A/KIF20B/KIF23/KIF2A/DYNC1I2/KIF5B/KTN1/CENPE/DNAH7/DNAH8/DYNC1I1	microtubule-based movement	BP	0.000342109
DPP7/PCSK7/FURIN/PREPL/DPP8	serine-type peptidase activity	MF	0.765069
DUSP23/SSH3/DUSP9/DUSP7/DUSP8/STYX	protein tyrosine/serine/threonine phosphatase activity	MF	0.69276
DUSP9/DUSP7/DUSP8	MAP kinase tyrosine/serine/threonine phosphatase activity	MF	0.492641
E2F4/E2F2/NFAT5/RBPJ	RNA polymerase II cis-regulatory region sequence-specific DNA binding	MF	0.296418
EDC3/SF3B1/IGF2BP2/FXR1/FYTTD1/FMR1/RC3H2/LUC7L3	mRNA binding	MF	0.085748
EHD3/MICALL1/VPS50/EHD1/MICALL2	endocytic recycling	BP	0.0317302
EHHADH	fatty acid metabolic process	BP	0.890594
EIF2S1/EIF2A/MTIF2/EIF3E/EIF2S2	translation initiation factor activity	MF	0.765069
EIF3E/EIF3A	eukaryotic translation initiation factor 3 complex	CC	0.720788
ELAVL2/LARP7/SSB	ribonucleoprotein complex	CC	0.492641
ELL2/LEO1/LOC102158569	transcription elongation from RNA polymerase II promoter	BP	0.317481
EPHA1/DDR1/EPHB4/EPHB3/NTRK1/MST1R/MET/DDR2/ALK	transmembrane receptor protein tyrosine kinase signaling pathway	BP	0.397113
EPHA1/EPHB4/EPHB3	ephrin receptor activity	MF	0.546157
EPHA1/TYRO3/DDR1/EPHB4/EPHB3/FGFR3/CSK/NTRK1/SRC/MST1R/ABL2/ITK/TNK2/FES/TNK1/JAK2/TEC/FER/MET/FRK/DDR2/YES1/ALK	protein tyrosine kinase activity	MF	0.0405243
EPN2/SNX33/HIP1R/RABEP2/SNX2/RABEP1/STON1/ITSN2/PICALM	endocytosis	BP	0.013646
EPX/IFNE	defense response	BP	0.999998
ERCC2/GTF2H2/GTF2H1/MNAT1	nucleotide-excision repair	BP	0.296418
ERF/MDM2	negative regulation of transcription by RNA polymerase II	BP	0.878902
ESCO1	chromatin	CC	0.890594
ESYT1/APOA1/ABCA12	lipid transport	BP	0.816958
EVI5L/SBF1/FGD6/RASA2/RASA1/IQGAP2/NF1/SBF2/IQGAP1	regulation of GTPase activity	BP	0.0566041
EXOC3/SYTL2/TNFAIP2/SYTL1/SYT16/RIMS2/EXOC5/EXOC1	exocytosis	BP	0.105107
EXOC3/TNFAIP2/EXOC5/EXOC1	exocyst	CC	0.157636
F2/F5/FGB	blood coagulation	BP	0.758138
FAAP100/FANCG/FANCA/FANCL/FANCB	interstrand cross-link repair	BP	0.0317302
FAM207A/PES1/SENP5	nucleolus	CC	0.492641
FAM49B	regulation of actin filament polymerization	BP	0.943685
FARSA/FARS2	tRNA aminoacylation	BP	0.673349
FBXO31/BRAT1/PIDD1/APC/ATM/WDR76/PCLAF/BRCA1/NBN	cellular response to DNA damage stimulus	BP	0.00242479
FBXW5/MIB2/TMEM129/PRPF19/MUL1/KEAP1/CUL7/DTX2/KLHL15/STUB1/UBE4A/UBOX5/RNF168/RNF19A/PJA2/TRIM37/KLHL8/MDM2/KLHL21/KLHL7/RNF217/RC3H2/HECTD1/FBXO11/VCPIP1	protein ubiquitination	BP	0.000300706
FEN1/PGAP1	hydrolase activity, acting on ester bonds	MF	0.914833
FEN1/USB1/MUS81/TSEN34/TSEN15/FANCM/GEN1	nuclease activity	MF	0.0492881
FGF22	fibroblast growth factor receptor binding	MF	0.976775
FGFR3	positive regulation of cell population proliferation	BP	0.988049
FGFR3/FGF22	fibroblast growth factor receptor signaling pathway	BP	0.965747
FKBP10/FKBP14/NKTR/PPWD1/FKBP8/CWC27/PPIL4/PPIG/PPIL6	peptidyl-prolyl cis-trans isomerase activity	MF	0.275821
FLNA/FSCN1/FLII/FMNL3/DAAM1/ROCK2/FMNL2/CDC42BPA/DIAPH2/GAS2L3/TMOD3/DIAPH3/ROCK1/SDAD1	actin cytoskeleton organization	BP	0.0680246
FMNL3/FMNL2/CAP2	cytoskeleton organization	BP	0.816958
FRMD8/PLEKHH2/GAS2L1/TLN1/ADD1/ADD2/PXN/DST/VASP/JAK2/KRIT1/EPPK1/RDX/GAS2L3/PTPN4/FRMD3/GAS2	cytoskeleton	CC	0.250839
FSCN1/APC/FMNL3/CCDC88A	cell migration	BP	0.20124
FSCN1/DBN1/KPTN/SORBS2/DIAPH2	actin filament organization	BP	0.491775
FXR1/FMR1	regulation of translation	BP	0.619544
FZD2/FZD8/SMO/CELSR2/ADGRG6/ADGRG7	cell surface receptor signaling pathway	BP	0.9994
FZD2/FZD8/SMO/CELSR2/ADGRG6/TLR3/GABRP/ADGRG7/EPOR/TLR5/FAS/GABRB1/GLRB/TLR6	transmembrane signaling receptor activity	MF	0.999321
FZD2/LRP5/LRP6	Wnt-activated receptor activity	MF	0.317481
FZD2/WNT5B/DVL1/WNT10B/APC/WNT7B/C14H12orf43/KREMEN2/WNT7A/APC2/FRAT2/WNT2B	Wnt signaling pathway	BP	0.187411
GABRP/GABRB1	GABA-A receptor activity	MF	0.898339
GABRP/GABRB1/GLRB	extracellular ligand-gated ion channel activity	MF	0.995085
GFM1/EIF5A2	translation elongation factor activity	MF	0.720788
GFM1/LOC414400	translational elongation	BP	0.76227
GJB4	connexin complex	CC	0.990424
GLRB	postsynaptic membrane	CC	0.990424
GNA11/AGAP1/ARFRP1/DNM3/NKIRAS2/HRAS/RAB1B/MTG2/RAB40C/RAB36/ARL5B/AGAP3/ARL10/RHOD/RAB43/ARHGAP5/GNA12/RHOT2/RAB11B/RASL10B/RHOG/RAB34/MFN1/GFM1/SRP54/RSG1/RAB33B/RAC3/OPA1/RAB1A/DNM1L/GNA13/IFT27/RHOT1/ATL2/RND3/ARL6/ARL4D/RAB8B/RHOBTB3/KRAS/GFM2/RAB27A/ARL15/TRIM23/MTIF2/HBS1L/LOC100523624/GUF1/RAB39A/RAP1B/RAB5A/LOC100523310/EIF5B/GNAO1/MRAS/ARL5A/GNAQ/ARL13A	GTPase activity	MF	0.0139975
GNA11/GNA12/GNA13/GNAO1/GNAQ	guanyl nucleotide binding	MF	0.197006
GNA11/GNA12/GNA13/GNAO1/GNAQ	G-protein beta/gamma-subunit complex binding	MF	0.197006
GNA11/GNA12/GNA13/GNAQ	G protein-coupled receptor binding	MF	0.247847
GNG3	heterotrimeric G-protein complex	CC	0.95487
GNG3	G-protein beta-subunit binding	MF	0.95487
GPAT4/HMGCS1/AGPAT2/FASN/TAZ/ACAA1/CROT/TMEM68/SCP2	acyltransferase activity	MF	0.397113
GPC1/MATN1/FBN2	collagen-containing extracellular matrix	CC	0.954097
GPX2/PTGS2/EPX/GPX3	response to oxidative stress	BP	0.623007
GRIN2A	ionotropic glutamate receptor activity	MF	0.981388
GRIN2A	ligand-gated ion channel activity	MF	0.988049
GSTK1/LOC100152209	glutathione transferase activity	MF	0.856077
H6PD/G6PD/FMO3	NADP binding	MF	0.816958
HDAC5/ATAD2/HDAC9/HAT1	chromatin organization	BP	0.345973
HECTD3/TRAF2/RNF40/MIB2/PRPF19/MUL1/RNF220/STUB1/UBE4A/UBOX5/WWP2/RNF168/SMURF2/RNF19A/PJA2/HECTD2/HERC1/G2E3/HERC4/BIRC6/UBR5/CNOT4/WWP1/HACE1/RNF217/RC3H2/NEDD4/HECTD1/BRCA1/FANCL/RNF219	ubiquitin-protein transferase activity	MF	2.21e-05
HEMK1/EEF1AKMT1/METTL4/TRMT11/CMTR2	methylation	BP	0.27772
HHIPL1/ARSA/PC/MAN2B1/PGGHG/ILVBL/SHMT2/FEN1/NAGA/HYAL2/OPLAH/INPP5A/SLC3A2/PGAM2/GALNS/GAA/LGI3/DUS1L/LOC110255953/ECI1/TSTA3/INPPL1/LOC100624032/ANGEL1/SYNJ1/INPP5E/PIGO/LDHD/DUS3L/DNASE1L1/MGAM2/PLD3/D2HGDH/CKMT1A/MDH1/UEVLD/SMPD2/NAPRT/PLD5/NAMPT/ASL/FLAD1/RSAD1/GCAT/GPT/SUCLA2/HINT2/PGS1/BCAT1/ENPP5/PCYT2/MGAM/EHHADH/GANC/UPP1/DPYD/TKTL2/ANGEL2/SUCLG2/USP15/TDP2/HYAL4/ECHDC1/HYAL3/PIGN/ADAT3…	catalytic activity	MF	0.0265831
HHIPL1/LOXL2/SCARF2/SSC4D/ENPP1	scavenger receptor activity	MF	0.953907
HIP1R/RASA2/SPTBN2/PICALM	phospholipid binding	MF	0.538174
HMBOX1/REL/TFE3/RYBP/GPBP1/CHURC1	positive regulation of transcription, DNA-templated	BP	0.129007
HNRNPA2B1/THOC2/FYTTD1	mRNA export from nucleus	BP	0.43615
HOXD9/POLRMT/ASXL3/PLAG1/CCNT2/GTF2H2/SCAI/CCNH/GPBP1/GTF2H1/PHF3/LIN9	transcription, DNA-templated	BP	0.70156
HOXD9/SIX4/PITX1/BARX2/ZFHX2/PBX3/GSC2/MNX1/POU2F1/SOX12/HOXB13/DLX6/HOXC8/ZNF131/ZFHX4/POU1F1	DNA-binding transcription factor activity, RNA polymerase II-specific	MF	1
HSPB6	structural constituent of eye lens	MF	0.890594
HTR1D	G protein-coupled serotonin receptor activity	MF	0.943685
HTR1D/SV2A	chemical synaptic transmission	BP	0.950463
HTRA1/IGFBP2/IGFBP3/IGFBP6/IGFBP4	insulin-like growth factor binding	MF	0.363529
HTRA1/NPEPL1/DPP7/MMP15/CTSF/PLAT/CTSD/CASP2/PCSK7/ADAM15/CFD/ADAMTS13/ECE1/CTSA/SENP3/THOP1/BMP1/RNPEPL1/FURIN/CAPN1/F2/CTSH/PMPCB/DNPEP/C1RL/LNPEP/PREPL/PMPCA/ST14/LOC100522887/SPG7/ASPRV1/DPEP1/MIPEP/LONP1/CAPN15/ECE2/CTSO/RNPEP/TINAG/ESPL1/AGBL3/SCRN2/SENP8/IDE/ERAP1/ATG4C/CTSK/SENP1/AGTPBP1/MALT1/YME1L1/PIGK/DPP8/SCRN3/CASP3/OMA1/SENP5/CAPN7/CPD/METAP2/SENP6/ADAMTS4/CASP8/ADAMTS6/SENP7/ADAMT…	proteolysis	BP	0.794181
HTRA1/PLAT/PCSK7/CFD/FURIN/F2/C1RL/PREPL/ST14/LONP1/RHBDD3/TYSND1/MCT7/PRSS27	serine-type endopeptidase activity	MF	0.999908
IFNE	cytokine receptor binding	MF	0.999927
IGSF9/BSG/NEXN/EMB	axon guidance	BP	0.787832
IL17D/THPO/IL1A/IL33/SECTM1	cytokine activity	MF	0.851719
IL4R/LOC102167255/IL6ST/EPOR	cytokine receptor activity	MF	0.873342
IMPG2/ROM1/SLC24A1	visual perception	BP	0.976378
INHBB/THPO/ADM2/INHBE	hormone activity	MF	0.999872
INO80B/RUVBL2/INO80E	Ino80 complex	CC	0.317481
INPP5A/INPPL1/SYNJ1/INPP5E/PTEN	phosphatidylinositol dephosphorylation	BP	0.27772
INPP5A/PTPN18/PGP/LHPP/PPM1F/DUSP11/INPPL1/SYNJ1/INPP5E/DUSP23/PTPRU/CTDSP1/SSH3/DUSP9/DUSP7/PPM1K/PDXP/PTPRT/DUSP8/PTPRN/SACM1L/MTMR2/PPTC7/PTPN11/CTDSPL2/RNGTT/STYX/PTPN22/PTPRD/PP2D1/PTPN4/INPP5F	phosphatase activity	MF	0.153695
IPO13/SYTL2/CSE1L/SYTL1/PKN1/MICALL1/FMNL3/RIMS2/YIPF2/TNPO1/RANBP17/IPO4/RTKN/FAM49B/IPO11/RAB11FIP5/MICALL2/XPOT/DAAM1/ROCK2/XPO1/RHOBTB3/FMNL2/IPO8/DIAPH2/RAB11FIP2/IPO7/DIAPH3/ROCK1	small GTPase binding	MF	1.04e-05
IQCB1/CEP70/LOC110258506/PCM1/CFAP53/TMEM67/CEP83/IFT81/IFT74/INTU	cilium assembly	BP	0.00576119
IQCB1/PHKA2/CAMSAP3/MARCKSL1/PHKB	calmodulin binding	MF	0.709236
IREB2/NCOA4/HPX/TFRC	cellular iron ion homeostasis	BP	0.395629
ITGB4/FRAS1/GJB4/FREM2	cell communication	BP	0.927296
ITGB4/PXN/ITGB6/ITGB8/ITGB7	cell-matrix adhesion	BP	0.126419
ITGB5/ITGB4/C6H1orf168/ITGB6/ITGB8/FERMT2/ITGB7	integrin-mediated signaling pathway	BP	0.0172693
ITGB5/ITGB4/ITGA3/ITGA5/ITGB6/ITGB8/ITGA2/ITGB7/ITGA2B/ITGA4	integrin complex	CC	0.0163575
ITGB5/OGFR/LOC102162264/OGFRL1/ITGB6/GRIN2A/ITGB8/ITGB7/ANXA2R	signaling receptor activity	MF	0.920101
ITPR2/SLC24A1	calcium ion transport	BP	0.971574
KAT2B/KAT2A/KAT6B/KAT5/HAT1	histone acetyltransferase activity	MF	0.0704288
KAT2B/KAT2A/KAT6B/KAT5/HAT1	histone acetylation	BP	0.126419
KAT2B/NAA60/NAA40/KAT2A/NAA10	N-acetyltransferase activity	MF	0.449747
KAT6B/SHPRH	nucleosome assembly	BP	0.986667
KCNH3/HCN2/KCNAB1	voltage-gated potassium channel activity	MF	0.999347
KCNJ11/ATP1A1/KCNJ2/KCNH3/ABCC8/HCN2/KCNT2/KCNAB1	potassium ion transport	BP	0.998978
KCNJ11/KCNJ2	inward rectifier potassium channel activity	MF	0.829378
KCNK5/KCNK12	potassium channel activity	MF	0.928786
KCNK5/KCNK12	potassium ion transmembrane transport	BP	0.928786
KCTD6/KCTD2/KCTD11/KCTD9/KCNRG	protein homooligomerization	BP	0.987519
KEAP1/CENPF	transcription factor binding	MF	0.76227
KIFC1/KIF12/KIF1C/KIF21A/KIF4A/KIF18A/DNAH6/KIF11/KIF3A/KIF20B/KIF23/KIF2A/KIF5B/CENPE	microtubule motor activity	MF	0.0339131
KMT2A/SENP3/C12H17orf49/HCFC2/MGA/PHF20	MLL1 complex	CC	0.00609983
KNL1/KLHL22/CDCA2	cell division	BP	0.492641
KPTN/DSTN	actin cytoskeleton	CC	0.878902
KRT19/CLDN4/COPB1/LOC100737113/LAD1/CLDN16/CLTC	structural molecule activity	MF	0.999633
KRT6A/LOC110260665/LOC100737483/KRT80	keratin filament	CC	0.999549
LAMA5	regulation of cell migration	BP	0.890594
LCN2/PTGDS	small molecule binding	MF	0.798288
LIPH/PNLIPRP3	carboxylic ester hydrolase activity	MF	0.798288
LIPH/PNPLA2/PNLIPRP3	triglyceride lipase activity	MF	0.43615
LIPT2/RIMKLA/TTLL12/UEVLD/UBA6/RIMKLB/UBA7/LIPT1	cellular protein modification process	BP	0.262426
LOC100512873/TFPI2/WFDC3/WFIKKN1	peptidase inhibitor activity	MF	0.623007
LOC100513601/SLA-2/SLA-1/SLA-5/SLA-DOB	antigen processing and presentation	BP	0.320297
LOC100523131/XRCC5/POLK/POLI	damaged DNA binding	MF	0.492305
LOC100523190/ADGB	oxygen binding	MF	0.829378
LOC100525876/CA5B/BBC3/MRPS34/COQ8B/ACADM/SUCLA2/OPA1/GFM2/SDHAF3	mitochondrion	CC	0.891739
LOC100526209/AOX1	2 iron, 2 sulfur cluster binding	MF	0.829378
LOC100526209/ETFA/COX7A1	electron transfer activity	MF	0.642489
LOC100624785/TLN1/TUBB2B/TUBB4B/TUBD1/SPTBN2/TUBB6/LOC110261696/LOC100158003	structural constituent of cytoskeleton	MF	0.0704942
LOC110255953/CAD/ACY1	cellular amino acid metabolic process	BP	0.642489
LOC110257044/AQP9/AQP1	channel activity	MF	0.642489
LOC110259514	virion assembly	BP	0.981388
LOC110261486/LOC110261482/KAT6B/LOC110261670/LOC100522201/SHPRH/LOC100156937/LOC110261663	nucleosome	CC	0.998164
LOC110261486/LOC110261482/TRMT112/TAF6L/ABTB2/LOC110261670/ATF1/LOC100522201/TAF9B/SOS1/LOC100156937/LOC110261663	protein heterodimerization activity	MF	0.994036
LONP1/UBR1/UBR2/PSMC6	protein catabolic process	BP	0.118079
LOXL2/SCO2/LOX/F5	copper ion binding	MF	0.835178
MAN2B1/GAA/MGAM2/MGAM/GANC/PKD1L2	carbohydrate binding	MF	0.746638
MAP3K13/CENPF/NECTIN1/NECTIN2/TERF1	protein homodimerization activity	MF	0.197006
MAPK7/MAPK10/MAPK6	MAP kinase activity	MF	0.546157
MCM5/CDC45/MCM2/MCM6	DNA replication initiation	BP	0.157636
MCOLN1/TRPM6/TRPM1/MCOLN3/SCN10A	cation channel activity	MF	0.363529
MDH1/UEVLD	carboxylic acid metabolic process	BP	0.856077
MED9/MED22/MED13/MED29/MED4/CCNC	mediator complex	CC	0.453197
MED9/MED22/NRIP1/MED13/SUPT20H/NAB2/MED4	transcription coregulator activity	MF	0.524859
MED9/RBL2/ATF6B/JUND/RELB/CCNL1/ATF5/MED22/E2F4/TADA2A/ATF2/HSF2/E2F2/JUNB/LOC100514038/CCNT2/NRIP1/MED13/RBPJ/STOX1/RB1/CCNH/JMY/MYEF2/MED4/CGGBP1/ATF1/SOX12/BPTF/RBL1/CCNC/SP4/ZFPM1/TFCP2L1/ZNF131/ZFPM2	regulation of transcription by RNA polymerase II	BP	0.0585336
MESDC1/WASHC1/SPIRE2/PPP1R9B/PHACTR4/HIP1R/TLN1/DBNL/SSH3/DBN1/VASP/SPTBN2/KPTN/FMNL3/EPS8/SYNPO/JMY/DAAM1/DSTN/GMFB/SSFA2/CCDC88A/FMNL2/NEBL/DIAPH2/TWF1/RDX/GAS2L3/DIAPH3/CAP2	actin binding	MF	0.0822051
MFN1/SLC25A46	mitochondrial outer membrane	CC	0.720788
MMP15	extracellular matrix	CC	0.993851
MMP15/ADAM15/ADAMTS13/ECE1/YBEY/THOP1/BMP1/PMPCB/SPG7/MIPEP/ECE2/RCE1/COPS5/YME1L1/OMA1/ADAMTS4/ADAMTS6/ADAMTS7/LOC110255249	metalloendopeptidase activity	MF	0.677677
MMP15/ADAM15/MPND/ADAMTS13/ECE1/THOP1/BMP1/RNPEPL1/LNPEP/MYSM1/MIPEP/ECE2/RNPEP/ERAP1/COPS5/ADAMTS4/ADAMTS6/ADAMTS7/LOC110255249/ERAP2/ANPEP	metallopeptidase activity	MF	0.7603
MPND/MYSM1/COPS5	isopeptidase activity	MF	0.43615
MRM1/FUBP1/MEX3D/YTHDF1/RPUSD2/ADARB1/NUFIP2/RNASET2/NOP9/RPUSD1/PUSL1/RBM39/U2AF1L4/TRMT1/LRRC47/DDX50/PUF60/U2SURP/PCBP3/MIF4GD/IGF2BP2/PTBP2/ANKRD17/DDX54/SKIV2L/IMP3/PUS10/PAPOLG/DIS3/ELAVL2/FXR1/EIF2S1/PUS3/YTHDC2/PTBP3/UPF2/NCBP1/STRBP/UBR5/HBP1/PAPOLA/GPBP1/PNPT1/YTHDC1/DCP2/IGF2BP3/SMNDC1/FMR1/PUS7L/SKIV2L2/CWC22/EIF5A2/PURA/DZIP3/DDX21/PUM2/YTHDF3/TRMT1L/TRNT1/PUM3/YARS2/LARP7/SSB/KRR1/N…	RNA binding	MF	0.0439029
MRM1/NTMT1/HEMK1/ALKBH8/METTL13/NSUN5/EEF1AKMT1/ECE2/MEPCE/LOC110255302/TRMT13/METTL16/METTL15/TRDMT1/METTL4/TRMT11/CMTR2/TRMT10A/KIAA1456	methyltransferase activity	MF	0.0865568
MRPS2	small ribosomal subunit	CC	0.95487
MRPS2/MRPL12/ATM/MRPL4/VWA1/RSL24D1/LOC414400	ribosome	CC	1
MRPS2/MRPL12/MRPS7/ATM/MRPL4/VWA1/RSL24D1	translation	BP	1
MRPS2/MRPL28/MRPL12/MRPS34/ATM/MRPL4/VWA1/RSL24D1/LOC414400	structural constituent of ribosome	MF	1
MTERF4/MTERF1/CGGBP1	double-stranded DNA binding	MF	0.317481
MVD/HMGCS1/LOC100625049	isoprenoid biosynthetic process	BP	0.43615
MYO1C/CCDC102A/MYH14/MYO9A/MYO6/MYO5A	myosin complex	CC	0.866482
MYO1C/MYH14/MYO9A/MYO6/MYO5A	motor activity	MF	0.909978
NAGA/GAA/GLB1/GBA2/MGAM2/HEXDC/IDUA/HEXA/MGAM/GANC/KIAA1161	hydrolase activity, hydrolyzing O-glycosyl compounds	MF	0.0589117
NCLN/GPC1/CNKSR2	regulation of signal transduction	BP	0.898742
NCLN/QPCTL/TFRC	metalloexopeptidase activity	MF	0.317481
NKD2/APC/APC2	negative regulation of Wnt signaling pathway	BP	0.492641
NKTR/PPWD1/CWC27/PPIL4/PPIG/PPIL6	protein peptidyl-prolyl isomerization	BP	0.261
NME3/NME5	CTP biosynthetic process	BP	0.619544
NOC4L/BOP1/PES1/WDR12/BMS1	ribosome biogenesis	BP	0.23641
NOSIP/TMEM129/ZNF598/PRPF19/PELI3/FBXO30/ANAPC11/LTN1/WWP2/SMURF2/UBR3/UBR1/MDM2/UBR2/MSL2/WWP1/DZIP3/NEDD4/RAD18	ubiquitin protein ligase activity	MF	0.00605792
NPEPL1/NUDT7/PEPD/MRE11/DCP2	manganese ion binding	MF	0.0704288
NPEPL1/RNPEPL1/ERAP1/PEPD/METAP2/ERAP2	metalloaminopeptidase activity	MF	0.0589751
NR1H3/RARA/RORA/RORC/THRB/RORB	nuclear receptor activity	MF	0.261
NR2F6/ERF/MTA2/NR1H3/ELK4/HNF4G/ESRRA/HSF2/MYBL1/LOC100526209/RXRB/EHF/THAP1/NR2C1/RARA/FOXN2/ESR1/TRPS1/ATF1/FOXD2/RORA/GABPA/ELF2/NR1D2/RORC/FOXP2/THRB/RORB	sequence-specific DNA binding	MF	0.953484
NRTN	receptor tyrosine kinase binding	MF	0.943685
NSUN5	RNA methylation	BP	0.943685
NUBP2	iron-sulfur cluster assembly	BP	0.890594
NUBP2/NDUFV1/RSAD1/NDUFS7/NDUFS8/LIAS/CDKAL1	4 iron, 4 sulfur cluster binding	MF	0.0172693
NUBP2/RSAD1/LOC100526209/NDUFS7/DPYD/LIAS/CDKAL1/AOX1	iron-sulfur cluster binding	MF	0.126663
NUP155/NUP62CL/NUP107	structural constituent of nuclear pore	MF	0.317481
NUP155/NUP62CL/NUP107/NUP54	nuclear pore	CC	0.157636
P2RX4	cation transmembrane transport	BP	0.890594
P2RY11/ARVCF/PCDH1/C6H1orf168/IGSF9/BSG/LOC100514339/STOML3/LOC110259668/LOC100736974/DSG1/DSC1/ADCY1/CELSR2/SSFA2/DSG3/NEXN/EMB/TFRC/LOC106504267/DSG4/PCDHA11/CA4/PCDH10/VSIG1/SCN10A	plasma membrane	CC	0.888833
P2RY2	G protein-coupled purinergic nucleotide receptor activity	MF	0.890594
P4HA2/ALDH4A1/LOC100626876/EGLN2/PPOX/P3H3/DHCR24/FDXR/DHRS13/SMOX/TSTA3/PAOX/DHRSX/OGFOD3/LDHD/HSD17B2/CYB561/MSMO1/ALKBH8/KDM1B/RDH13/D2HGDH/FADS3/FADS1/L2HGDH/SC5D/MDH1/SDHA/LOC102159510/ALDH16A1/UEVLD/DHRS7B/ADI1/OSGIN1/POR/FASN/PLOD3/RRM2B/P4HA1/PLOD1/AIFM2/GPD2/OGFOD2/ALDH3B1/GSTK1/HSD11B2/HSD17B8/VAT1/AKR7A2/EHHADH/HSD17B10/TMLHE/P4HTM/DPYD/ALDH1A1/DHRS11/AASS/LOC110255927/DLD/AKR1D1/PLOD2…	oxidoreductase activity	MF	0.00401556
P4HA2/CYP1A1/EGLN2/P3H3/TBXAS1/OGFOD3/MSMO1/TH/SC5D/PLOD3/P4HA1/PLOD1/OGFOD2/CYP51/TMLHE/P4HTM/PLOD2/CYP20A1/CH25H/CYP2C36/LOC100523190/AOX1	iron ion binding	MF	0.805844
P4HA2/CYP1A1/EGLN2/P3H3/TBXAS1/OGFOD3/PLOD3/P4HA1/PLOD1/OGFOD2/CYP51/P4HTM/PLOD2/CYP20A1/CYP2C36/LOC100523190	oxidoreductase activity, acting on paired donors, with incorporation or reduction of molecular oxygen	MF	0.761114
P4HA2/EGLN2/P3H3/OGFOD3/PLOD3/P4HA1/PLOD1/OGFOD2/P4HTM/PLOD2	L-ascorbic acid binding	MF	0.000229389
P4HA2/TOR1B/ICMT/TOR1A/CALR3/BCAP31/PHTF2/P4HA1/ELOVL6/CLGN/ERO1B/ERO1A/PHTF1/DNAJC10/ELOVL7/ITPR2/BCAP29/ERAP2	endoplasmic reticulum	CC	0.00263094
PAK6/LOC100621492/RPS6KA4/EPHA1/PTK7/PLK2/RIPK4/DAPK3/IKBKE/AKT1/MAP2K6/RNASEL/TTN/PKDCC/TYRO3/DDR1/MAP3K11/RPS6KB2/EPHB4/CDK20/IRAK1/EPHB3/FGFR3/CSK/NTRK1/MAP3K6/ULK3/MAP3K13/CDK10/MAPK7/SRC/MST1R/MAST2/CDK9/WNK3/ABL2/AKT2/TTBK2/STK25/MKNK2/PSKH1/ITK/TNK2/FES/GSK3A/CDK5/TESK1/PKN1/TNK1/GRK6/GAK/LATS2/CDK4/ULK4/MAPK10/PRKD3/NUAK2/JAK2/PLK3/ARAF/TEC/CLK4/BCR/FER/PRKAA2/TRPM6/PIM3/MAP4K3/NEK5/MET/M…	protein phosphorylation	BP	4.57e-08
PAK6/LOC100621492/RPS6KA4/EPHA1/PTK7/PLK2/RIPK4/DAPK3/IKBKE/AKT1/MAP2K6/RNASEL/TTN/PKDCC/TYRO3/DDR1/MAP3K11/RPS6KB2/EPHB4/CDK20/IRAK1/EPHB3/FGFR3/CSK/NTRK1/MAP3K6/ULK3/MAP3K13/CDK10/MAPK7/SRC/MST1R/MAST2/CDK9/WNK3/ABL2/AKT2/TTBK2/STK25/MKNK2/PSKH1/ITK/TNK2/FES/GSK3A/CDK5/TESK1/PKN1/TNK1/GRK6/GAK/LATS2/CDK4/ULK4/MAPK10/PRKD3/NUAK2/JAK2/PLK3/ARAF/TEC/CLK4/FER/PRKAA2/PIM3/MAP4K3/NEK5/MET/MELK/UHMK1/…	protein kinase activity	MF	4.37e-07
PAK6/RPS6KA4/DAPK3/AKT1/RPS6KB2/IRAK1/MAST2/WNK3/AKT2/PKN1/GRK6/SMG1/ATM/PRKD3/PLK3/BCR/TRPM6/PIM3/MELK/UHMK1/RIOK3/ATR/PRKCZ/TRPM7/PRKCI/STK17B/LOC100521447/PLK4/RIPK2/RPS6KA5/STK3/NEK10/RPS6KA3/CSNK1G3/ROCK2/CDC42BPA/PBK/CHEK1/SLK/RIOK2/STK38L/RPS6KB1/GRK7/ROCK1/ALPK2/PRKG1/LATS1/SBK1/MASTL	protein serine/threonine kinase activity	MF	1.33e-06
PARP10/PARP2/PARP8/TIPARP/PARP14	NAD+ ADP-ribosyltransferase activity	MF	0.27772
PBXIP1/PURA	cell differentiation	BP	0.898339
PC/EEA1/IRF2BP1/TRAF2/TRAF4/MIB2/MT1D/CAD/ZGPAT/ZC3H11A/ZFYVE27/LENG9/ITPK1/FGD6/DUS3L/HGS/RIMKLA/PMPCB/ZC3H18/TESK1/ZC3H6/DTX2/RNF220/PMPCA/U2AF1L4/HELZ/TRMT1/MKRN3/DDHD2/MBNL2/RNF121/CPSF4/NUDT14/RBM26/RNF168/RBM27/IDE/PIKFYVE/SUCLA2/RC3H1/FGD4/MBNL1/ARMC1/RUFY2/TIPARP/RIMKLB/LOC100156879/IDO1/ZFYVE16/DDHD1/CNOT4/ZC3H14/RC3H2/ENPP1/MUT/ZFYVE9/HECTD1/ACACB/BRCA1/ZFX/ZC3H8/NUDT12/ZC3H15/AOX1	metal ion binding	MF	0.000126995
PCDH1/CLSTN1/LOC100514339/LOC110259668/LOC100736974/DSG1/DSC1/CELSR2/DSG3/LOC106504267/DSG4/PCDHA11/PCDH10	homophilic cell adhesion via plasma membrane adhesion molecules	BP	0.950072
PCK2/AGAP1/ARFRP1/MTG1/RABL6/TUBE1/DNM3/NKIRAS2/LOC100624785/LOC100519177/HRAS/RAB1B/MTG2/RAB40C/EHD3/LOC100525140/RAB36/DRG2/TUBB2B/ARL5B/TUBB4B/AGAP3/TUBD1/ARL10/RHOD/RAB43/ARHGAP5/RHOT2/TUBB6/LOC110261696/RAB11B/RASL10B/RHOG/RAB34/GNL3/EHD1/MFN1/GFM1/LOC100158003/LRRK2/SRP54/RSG1/RAB33B/RAC3/OPA1/RAB1A/DNM1L/IFT27/RHOT1/ATL2/RND3/ARL6/IFI44/ARL4D/RAB8B/OLA1/RHOBTB3/KRAS/GFM2/RAB27A/ARL15/TRIM2…	GTP binding	MF	0.00719383
PDE2A/PDE1A/PDE4D/PDE4B/PDE5A	3',5'-cyclic-nucleotide phosphodiesterase activity	MF	0.491775
PGAM2/ENO3/PFKL	glycolytic process	BP	0.882135
PHACTR4/PPP2R2A/PPP4R2	protein phosphatase regulator activity	MF	0.642489
PHLDA3/BID/BAK1/BBC3/APC/OSGIN1/BNIP3L/RIPK2	positive regulation of apoptotic process	BP	0.0154904
PI4KB/IMPA1/PIK3C2A/PIK3C3/PIK3CB/PIK3CA	phosphatidylinositol phosphate biosynthetic process	BP	0.0790376
PI4KB/PIK3C2A/PIK3C3/PIK3CB/PIK3CA	phosphatidylinositol-mediated signaling	BP	0.0488544
PIGK	peptidase activity	MF	0.943685
PIGO/CKMT1A/FPGT	transferase activity, transferring phosphorus-containing groups	MF	0.377423
PIGO/PIGQ/PGAP3/PIGN	GPI anchor biosynthetic process	BP	0.581835
PKDCC/ABL2/ITK/JAK2/WEE2	non-membrane spanning protein tyrosine kinase activity	MF	0.126419
PLA2G3	phospholipase A2 activity	MF	0.943685
PLA2G3	arachidonic acid secretion	BP	0.943685
PLCB1	brain development	BP	0.912319
PLCB3/PDE2A/PDE1A/PLCD3/PDE4D/PDE4B/PDE5A/PLCB1	phosphoric diester hydrolase activity	MF	0.852216
PLCB3/PLCD3/CDT1/PLCB1	phosphatidylinositol phospholipase C activity	MF	0.395629
PLCB3/PNPLA2/PLCB1	lipid catabolic process	BP	0.898742
PLPPR3/PLPP2/PLPP3	lipid phosphatase activity	MF	0.317481
PLPPR3/PLPP2/PLPP3/TAZ/PLA2G3	phospholipid metabolic process	BP	0.532556
PLTP/PSAP/LIPH/PLCB3/PNPLA6/PNPLA2/NR1H3/DAGLB/PNLIPRP3/PLA2G15/FADS3/FADS1/PLCD3/CDT1/PNPLA8/PLCB1	lipid metabolic process	BP	0.530847
PLTP/STARD4/DLC1/STARD3/STARD6/ESYT1/OSBPL9/RBP1/PDZD8/APOA1/OSBPL11/COL4A3BP/OSBPL8	lipid binding	MF	0.750457
PLXNA2/PLXNB2/PLXNB3/PLXNA1/PLXND1/PLXNA3/MET	semaphorin-plexin signaling pathway	BP	0.00371182
PLXNA2/PLXNB2/PLXNB3/PLXNA1/PLXND1/PLXNA3/MET	semaphorin receptor activity	MF	0.00667283
PLXNA2/PPP1R12C/GNA11/RASSF7/PLXNB2/AGAP1/TRAF2/BCAR1/PLCB3/PLXNB3/RPS6KB2/SH2B2/TRAF4/TNFRSF1A/PIDD1/IRAK1/FADD/DGKH/PLXNA1/DLC1/HRAS/GRB10/TRADD/ARAP1/GNB4/RGL2/SRGAP1/ARHGAP22/PDE2A/SH3BP2/SNX17/RHPN1/TNK2/RASA2/PKN1/GRK6/AGAP3/MAGI3/RAPGEF6/NFKB2/PLXND1/RASA1/ARHGAP5/PDE1A/PLCD3/GNA12/STAT1/SIGIRR/RGS12/ARAF/RANGAP1/PLXNA3/ARHGAP29/BCR/CDT1/RASL10B/TNFSF15/RIN1/IQGAP2/DGKQ/SH3BP1/PDE4D/ARHGAP…	signal transduction	BP	2.84e-05
POLG/POLL/POLK/REV3L/POLQ	DNA-directed DNA polymerase activity	MF	0.0704288
POLL/GMPPA/PAPOLG/PAPOLA/TRNT1	nucleotidyltransferase activity	MF	0.320297
POLRMT	DNA-directed 5'-3' RNA polymerase activity	MF	0.981388
POMGNT1/B3GALT6/EXT2/B4GAT1/EXTL3/DPM3/FUT9/B3GNT5/UGGT1/UGGT2/STT3B/ST8SIA4/B3GALT1	protein glycosylation	BP	0.336092
POR/NDUFV1	FMN binding	MF	0.673349
PPAN/IMP3	rRNA binding	MF	0.76227
PPM1F/PPM1K/LOC100521789	cation binding	MF	0.642489
PPM1F/PPP1CC/PP2D1	protein serine/threonine phosphatase activity	MF	0.596203
PPP1R12C/CNPPD1/PPP1R12A	protein kinase binding	MF	0.317481
PPP1R9B/PLCD3/TES/PURA	regulation of cell population proliferation	BP	0.444619
PPT2	thiolester hydrolase activity	MF	0.912319
PRMT9	protein-arginine N-methyltransferase activity	MF	0.890594
PRMT9	peptidyl-arginine methylation	BP	0.890594
PSAP/CTSD	lysosome	CC	0.673349
PTGES2/LOC100153094/GSTK1/LOC100152209/CLIC2	glutathione metabolic process	BP	0.738243
PTPN18/DUSP11/DUSP23/PTPRU/SSH3/PTPRT/DUSP8/PTPRN/MTMR2/PTPN11/RNGTT/PTPN22/PTPRD/PTPN4/PTEN	protein tyrosine phosphatase activity	MF	0.717917
PTPN18/LHPP/DUSP11/DUSP23/PTPRU/SSH3/DUSP9/DUSP7/PTPRT/DUSP8/PTPRN/MTMR2/PTPN11/RNGTT/STYX/PTPN22/PTPRD/PTPN4/PTEN	dephosphorylation	BP	0.401853
PTPN18/PPM1F/DUSP23/PTPRU/SSH3/DUSP9/DUSP7/PTPRT/DUSP8/PTPRN/PTPN11/STYX/PTPN22/PTPRD/PP2D1/PTPN4	protein dephosphorylation	BP	0.761114
PURG/PURA/MEF2A	RNA polymerase II transcription regulatory region sequence-specific DNA binding	MF	0.546157
RAB33B/RAB39A	Rab protein signal transduction	BP	0.76227
RAB3IL1/VAV2/ARHGEF2/RAPGEF1/DOCK4/FGD6/RGL2/DOCK7/ECT2/RAPGEF6/SH2D3A/BCR/RAB3IP/CYTH2/FGD4/C10H9orf72/ARHGEF10L/ARHGEF3/ARFGEF1/RALGPS2/ITSN2/SOS1/VAV1	guanyl-nucleotide exchange factor activity	MF	0.812107
RABEP2/INHBB/PGF/RABEP1/GDF15/INHBE/NTF4/NRTN/FGF22	growth factor activity	MF	0.98762
RAD9A/RAD1/ATM/EIF2AK4/RAD17/CHEK1	DNA damage checkpoint signaling	BP	0.00609983
RALGAPA1/TSC2	regulation of small GTPase mediated signal transduction	BP	0.798288
RAPGEF1/DOCK4/RGL2/DOCK7/RAPGEF6/RHOD/SH2D3A/CHM/RHOG/RALGPS2/RAC3/RND3/SOS1/VAV1	small GTPase mediated signal transduction	BP	0.581092
RBL2/APC/MDM4/JUNB/PCLAF/MDM2/RB1/RBL1/USP16/PLCB1/CCNG1	regulation of cell cycle	BP	0.154277
RBL2/CLOCK/E2F4/E2F2/SMAD6/SMAD5/ARNTL2/RBL1	transcription regulator complex	CC	0.232189
RECQL4/WRN/RECQL5/HELZ/BRIP1/DDX50/ERCC2/DHX40/DHX9/YTHDC2/BLM/DHX15/RECQL/DHX29/AQR/DHX36/DNA2/ZGRF1/DDX21/SETX	helicase activity	MF	1.15e-05
RECQL4/WRN/RECQL5/XRCC5/BLM/RECQL/LIG4	DNA recombination	BP	0.0492881
RNF168/MRE11/APLF/SMCHD1/NBN	double-strand break repair	BP	0.0704288
RPS6KA4/ILVBL/ITPK1/MTG2/MAST2/COMT/ATP10D/NUDT7/PGM3/PRPSAP1/ATP8A1/ATP9A/ENO3/ATP11C/IDH2/ATP8B1/IDH3G/PPA1/RPS6KA5/RPS6KA3/ATP11B/NT5C1A/MAP3K7/WEE2/ADPRHL1	magnesium ion binding	MF	0.00411268
RPS6KA4/SH3BP5L/PLCB3/SPSB2/VAV2/DGKH/ARHGEF2/ASB1/DVL1/ASB6/RAB40C/ECT2/ITK/RASA2/PLCD3/PRKD3/JAK2/ARAF/TEC/ARHGAP29/BCR/CDT1/DGKQ/PIKFYVE/PRKCZ/PRKCI/KCTD9/BRAF/ASB3/DEPDC7/DGKE/RGS7/ARHGEF3/RPS6KA5/DCDC2/MYO9A/ADCY1/GUCY1B3/GPR155/SOCS4/RPS6KA3/PDZD8/ROCK2/CDC42BPA/CISH/LOC100517025/DEPDC1/PLCB1/NPR1/ASB14/ROCK1/DGKK/VAV1/NEURL2	intracellular signal transduction	BP	0.0495705
RPUSD2/RPUSD1/PUSL1/PUS10/PUS3/PUS7L	RNA modification	BP	0.0289168
RPUSD2/RPUSD1/PUSL1/PUS10/PUS3/PUS7L	pseudouridine synthase activity	MF	0.0289168
RPUSD2/RPUSD1/PUSL1/PUS10/PUS3/PUS7L	pseudouridine synthesis	BP	0.0790376
RRP1B/REXO4/YBEY/TSR3/TBL3/BOP1/GEMIN4/RRP1/PPAN/WDR36/MPHOSPH10/ESF1	rRNA processing	BP	0.011882
RTTN/CEP295/CEP72/CEP350/CEP70/CEP68/LOC110258506/PCM1/CSPP1/NIN/CEP95/CEP126/CCDC66/SDCCAG8	centrosome	CC	1.94e-07
S100A8/C10H1orf106/TLR3/TLR5	innate immune response	BP	0.965252
S100A8/GAS2L1/KIFC1/KIF12/CAMSAP3/KIF1C/APC/DST/KATNB1/CENPF/MAP1S/MACF1/KIF15/HOOK1/CEP350/FMN1/KIF21A/KIF4A/KIF18A/CEP57/KIF11/KIF3A/MDM1/KIF20B/KIF23/APC2/KIF2A/HOOK3/KIF5B/LOC100517025/CENPE/LZTS1/GAS2L3/CCDC66/CEP57L1/GAS2	microtubule binding	MF	9.36e-05
SCAP/YIF1A/YIF1B/ERAP1/PIGN/TRIQK	endoplasmic reticulum membrane	CC	0.298448
SCG5	neuropeptide signaling pathway	BP	0.92973
SCN10A	voltage-gated sodium channel activity	MF	0.890594
SCN10A	voltage-gated sodium channel complex	CC	0.943685
SCO2/LETM1/SLC25A6/SLC25A16	mitochondrial inner membrane	CC	0.873342
SDHA/SUCLA2/IDH3G/SUCLG2	tricarboxylic acid cycle	BP	0.345973
SEC23A/TEX261/YIF1A/SEC24A/YIF1B/LOC100157002/SEC24B/GOSR1/TRAPPC2L/STX17/LMAN1	endoplasmic reticulum to Golgi vesicle-mediated transport	BP	0.00147496
SEMA4D/SEMA4B/SEMA3F/SEMA7A/SEMA3C/SEMA6B/SEMA3E/SEMA3D/SEMA3A	semaphorin receptor binding	MF	0.0094318
SERPINE1/SERPINH1/AGT/SPINT1/SERPINB5/TFPI2/SERPINI1/WFIKKN1	serine-type endopeptidase inhibitor activity	MF	0.985483
SH3GLB2/ARVCF/NPEPL1/PADI1/CARS2/APRT/STMN3/RELB/CPTP/PADI3/CLOCK/NADSYN1/PARS2/HDAC5/SH3GL1/FARSA/BID/ECT2/HTT/DBNDD1/APC/RELA/REL/NFKB2/VPS16/IFIT1/CBS/ARHGDIA/KPNA3/GALK1/FARS2/PPP1R14B/RSAD1/COPB1/PFKL/SH3BP1/ADRM1/DARS2/ACY1/PPA1/RARS2/RARS/UPP1/DPYD/RIPK2/NFE2L2/DARS/USO1/IREB2/SMNDC1/CNKSR2/KPNA4/AK1/LOC100152209/EIF3E/PSMC6/ENGASE/ARNTL2/KCNAB1/KPNA5/EXOC5/NT5C1A/PLCB1/NGLY1	cytoplasm	CC	0.0106292
SHMT2/PYGB/GCAT/GPT	pyridoxal phosphate binding	MF	0.984043
SIRT2/SIRT3/SIRT7/SIRT6/EHHADH	NAD+ binding	MF	0.0704288
SLA-DOB	MHC class II protein complex	CC	0.912319
SLC12A4/TRPC1/SLC12A7/SLC12A9/LOC100523131/KCNH3/TRPM6/HCN2/P2RX4/TRPM7/GRIN2A/TRPM1/GABRP/ITPR2/GABRB1/GLRB/TRPA1/SLC12A1/SCN10A	ion transport	BP	0.999993
SLC1A5/MFSD12/MFSD2A	symporter activity	MF	0.317481
SLC30A9/SLC41A2/SLC30A4/SLC30A6/SLC30A5/SLC30A3	cation transmembrane transporter activity	MF	0.0289168
SLC35A4/SCAP/NUMA1/SLC35A2/GOSR1/USO1/ARFIP1/SLC35A3	Golgi membrane	CC	0.085748
SLC39A3/ABCC2/SLC5A3/SLC16A13/MFSD3/ABCB6/SLC35B2/MFSD10/ABCD1/ABCA2/SLC23A1/SPNS1/SLC39A7/SLC5A6/ABCB7/SLC12A4/TRPC1/SLC16A3/SLC35F6/SLC12A7/SLC12A9/ABCD4/SLC43A2/SLC2A2/ABCA5/SLC46A1/SLC8B1/SLC25A22/SLC10A3/CLCN7/SLC17A9/LOC100523131/SLC25A40/SLC39A1/SLC2A1/MFSD7/ABCB8/TMCO3/SLC45A4/KCNH3/ABCC8/SLC16A7/TRPM6/SLC15A3/SLC25A6/HCN2/SLC39A13/TRPM7/SLC16A2/SLC44A5/SLC2A8/SLC30A9/SLC39A10/SLC30A4/GPR…	transmembrane transport	BP	0.910836
SLC39A3/SLC39A7/SLC39A1/SLC39A13/SLC39A10/SLC39A4	metal ion transmembrane transporter activity	MF	0.0790376
SLC39A3/SLC39A7/SLC39A1/SLC39A13/SLC39A10/SLC39A4	metal ion transport	BP	0.129007
SLC4A2	inorganic anion exchanger activity	MF	0.890594
SLC4A2	anion transmembrane transporter activity	MF	0.92973
SLC4A2	anion transport	BP	0.95487
SMARCD2	SWI/SNF complex	CC	0.890594
SMG1/UPF2/DCP2/PNRC2/UPF3B	nuclear-transcribed mRNA catabolic process, nonsense-mediated decay	BP	0.0317302
SMYD5/EHMT2/SUV39H1/ASH1L/NSD3/SETD2/SUV39H2/SETDB2	histone-lysine N-methyltransferase activity	MF	0.0686452
SMYD5/EHMT2/SUV39H1/SETD2/SUV39H2/SETDB2	histone lysine methylation	BP	0.0289168
SNRPA1/PRPF19/U2AF1L4/PAXBP1/PRPF6/SART1/PRPF31/AQR/GCFC2/SLU7	mRNA splicing, via spliceosome	BP	0.343523
SNX21/SNX33/AP2A2/SCAMP5/MON2/SEC61A1/SCAMP4/UEVLD/SCAMP3/AP1S3/AP1S2/AP2A1/VPS35/AP4E1/KTN1/SEC62/SCAMP1	protein transport	BP	0.00851964
SNX21/SNX33/PXDC1/HIP1R/HGS/SNX17/SNX12/SNX11/SNX24/GGA1/PIK3C2A/SNX2/LOC100521447/SNX10/SNX13/RPS6KC1/SNX6/TOM1L1/SNX14/STAM2/HS1BP3/SNX16/NOXO1	phosphatidylinositol binding	MF	0.00153567
SNX33/E2F4/ZW10/MIS12/LATS1/WEE2	mitotic cell cycle	BP	0.0186503
SPATA6/STRBP/TSGA10/OAZ3	spermatogenesis	BP	0.760352
SRSF11/PRPF18/ZNF638	RNA splicing	BP	0.546157
SSBP4/MYEF2/RAD18	single-stranded DNA binding	MF	0.723407
ST8SIA4	sialyltransferase activity	MF	0.988049
STIM1/DPM2/RCE1/KTN1/SEC62	integral component of endoplasmic reticulum membrane	CC	0.126419
STMN3/TBCC/TPPP3/IFT81	tubulin binding	MF	0.157636
STX5/LOC100157002/STX17	SNAP receptor activity	MF	0.789251
SYNC	intermediate filament	CC	0.890594
TADA2A/MAML2/NCOA4/JMY	transcription coactivator activity	MF	0.835178
TAF1/TAF6L/TAF2	transcription factor TFIID complex	CC	0.317481
TAF1/TAF6L/TAF9B	DNA-templated transcription, initiation	BP	0.913209
TAF6L/GTF2A1L	transcription initiation from RNA polymerase II promoter	BP	0.798288
TAGLN/FLNA/PLS1/TLN1/DBNL/FSCN1/FLII/MYH14/MAP1S/CTNNAL1/PLS3/SYNE2/MYO6	actin filament binding	MF	0.336092
TARBP2/DHX9/EIF2AK2/TLR3	double-stranded RNA binding	MF	0.247847
TBCC/FRYL/RP2/CAP2	cell morphogenesis	BP	0.118079
TCF19/NIPBL/USP16	regulation of gene expression	BP	0.546157
TGFBI/PKP3/PCDH1/IGSF9/NLGN3/TLN1/THBS3/TOR1A/BSG/ITGA3/ITGA5/NECTIN1/VCAN/LAMA5/LOC100514339/NECTIN2/CTNNAL1/LOC110259668/LOC100736974/DSG1/ITGB6/DSC1/CELSR2/ITGB8/DSG3/NEXN/ITGA2/ITGB7/EMB/ITGA2B/LOC106504267/DSG4/PCDHA11/THBS2/PCDH10/ITGA4	cell adhesion	BP	0.759579
TGM2	peptide cross-linking	BP	0.890594
THBS3/APLP1	heparin binding	MF	0.673349
TLR3	defense response to virus	BP	0.963834
TLR5/TLR6	regulation of cytokine production	BP	0.619544
TMCO3	solute:proton antiporter activity	MF	0.95487
TMCO6/KPNA3/TNPO1/IPO4/RANBP6/KPNA4/TPR/KPNA5	protein import into nucleus	BP	0.00663874
TMEM127/APC/PTEN	negative regulation of cell population proliferation	BP	0.758138
TNIP1/TLR5/TLR6	MyD88-dependent toll-like receptor signaling pathway	BP	0.492641
TOLLIP/CUEDC1/HGS/FAAP20/AUP1/GGA1/VPS36/N4BP2/UBR5/TAB2/TOM1L1/STAM2/SMARCAD1/TAB3	ubiquitin binding	MF	6.87e-05
TOP3A/SETD2/SMC4/SMC2/SMC3/SMCHD1	chromosome	CC	0.0289168
TOR1A/CALR3/DNAJB2/CCT8/DNAJB4/TRAP1/CLGN/HSP90B1/CCT6A/DNAJA1/CCT2/CLPX	unfolded protein binding	MF	0.0590063
TOR1A/DST/MACF1/EPPK1	intermediate filament cytoskeleton organization	BP	0.157636
TOR1A/LOC102166678/CNTRL/RDX/PTPN4/FRMD3	cytoskeletal protein binding	MF	0.298448
TP53/IRF3/PRDM5	transcription cis-regulatory region binding	MF	0.68489
TP53/NR2F6/ERF/NFE2L1/TBX2/ATF6B/JUND/RELB/ZGPAT/CLOCK/NR1H3/ATF5/PITX1/E2F4/ELK4/CEBPB/CREB3/CEBPD/RELA/REL/NFKB2/EBF4/HNF4G/ESRRA/IRF3/ATF2/STAT1/HSF2/MYBL1/JUNB/RFX7/RXRB/EHF/TEAD1/CREBRF/MGA/NFAT5/PBX3/CARF/NR2C1/NFXL1/RBPJ/RARA/FOXN2/MYCL/ESR1/CREB1/POU2F1/NFE2L2/TRPS1/HIF1A/RFX3/MESP2/ATF1/FOXD2/MESP1/RORA/GABPA/ARNTL2/SIM1/NFIB/ELF2/NFIA/NR1D2/RORC/SP4/AHR/TBX10/HOXC8/TFCP2L1/FOXP2/POU1F1/…	DNA-binding transcription factor activity	MF	0.67655
TP53/PIDD1/BAD/HIP1R/MAP1S/TNFSF15/TFPT/BIRC6/OPA1/CASP8/BCLAF1/FAS/GAS2	apoptotic process	BP	0.159102
TPRN/DCDC2	sensory perception of sound	BP	0.928786
TRADD/MAGI3/SLC9A3R2/MAGI2/KIAA0368/AKAP9	molecular adaptor activity	MF	0.0186503
TRAF2/MVD/RBP1/CCT2	cytosol	CC	0.444619
TRAF2/TNFSF15/TNFSF10	tumor necrosis factor receptor binding	MF	0.841502
TRMT2A/MRM1/CCNL1/ADARB1/ZFC3H1/PRPF39/U2SURP/PRPF6/POP7/CSTF3/EXOSC9/PNPT1/TRNT1/LARP7/SSB	RNA processing	BP	0.178932
TRPC1/LOC100523131/ITPR2	calcium channel activity	MF	0.723407
TRPC1/LOC100523131/KCNH3/TRPM6/HCN2/P2RX4/TRPM7/GRIN2A/TRPM1/GABRP/ITPR2/GABRB1/GLRB/TRPA1/SCN10A	ion channel activity	MF	0.999991
TRPM1/GABRP/GABRB1/GLRB	ion transmembrane transport	BP	0.993988
TSR3/FASN/GMPPA/GCAT/MCAT/PIGN/SEPSECS/CDKAL1	transferase activity	MF	0.0154904
TUBE1/LOC100624785/TUBB2B/TUBB4B/TUBD1/MAP1S/TUBB6/LOC110261696/LOC100158003/TPX2/CSPP1	microtubule	CC	0.0308953
TUBE1/LOC100624785/TUBB2B/TUBB4B/TUBD1/TUBB6/LOC110261696/LOC100158003	microtubule-based process	BP	0.0686452
TUBGCP2/MAP7D1/TUBGCP6/CUL7/MAP1S/TUBGCP5/GAS2L3	microtubule cytoskeleton organization	BP	0.213807
TUBGCP2/TUBGCP6/CEP152/LOC102166678/CNTRL/TUBGCP5	microtubule organizing center	CC	0.0289168
UBA3/UBA6/UBA2/UBA5/NAE1/UBA7	ubiquitin-like modifier activating enzyme activity	MF	0.0111811
UCKL1/DGKH/CHKB/SPHK1/SPHK2/UCK1/CERK/PI4KB/CKMT1A/IP6K1/SMG1/ATM/GALK1/DGKQ/ATR/PIK3C2A/DGKE/PIK3C3/PIK3CB/PIK3CA/ITPKB/DGKK	kinase activity	MF	6.05e-05
UNC93B1/TLR3/TLR5/TLR6	toll-like receptor signaling pathway	BP	0.157636
VCAN/IMPG2/HMMR	hyaluronic acid binding	MF	0.642489
VPS18/IPO13/SYTL2/SNX33/TGFBRAP1/AP4M1/AP2A2/CSE1L/BCAP31/SYTL1/SNX17/AP1G2/SEC23A/AP1S3/VPS16/RIMS2/SNX11/GGA1/SEC24A/COG3/TNPO1/RANBP17/CHM/COPB1/IPO4/AP1S2/STX5/IPO11/NAPA/SNX2/AP3B1/SNX10/AP2A1/SEC24B/STX17/USO1/SNX6/XPOT/XPO1/AP3M1/IPO8/EXOC6/AP4E1/IPO7/CLTC/BCAP29/VPS26A	intracellular protein transport	BP	7.3e-05
VPS18/SPIRE2/CHMP1A/TGFBRAP1/AP4M1/ZFYVE27/AP2A2/MON1A/AP1G2/AP1S3/YIPF2/GGA1/COPB1/HPS1/STXBP3/AP1S2/STX5/LOC100157002/AP3B1/SCFD1/AP2A1/VPS45/STX17/USO1/CLINT1/GOLT1B/RHOBTB3/AP3M1/AP4E1/VAMP7/CLTC/INTU	vesicle-mediated transport	BP	0.0126944
WASHC1/JMY	Arp2/3 complex-mediated actin nucleation	BP	0.619544
WNT5B/WNT10B/LAMA5/WNT7B/NRIP1/WNT7A/HCST/SSFA2/NTF4/WNT2B/FGB	signaling receptor binding	MF	0.377779
WRN/BLM	cellular metabolic process	BP	0.619544
WRN/BRIP1/ERCC2/AK8/SRBD1/EXD1/AK1	nucleobase-containing compound metabolic process	BP	0.213807
WRNIP1/LOC100525876/HYOU1/NAV3/NUBP2/CHTF18/PEX6/ATP13A1/ATP1A1/RFC1/SPG7/CCT8/ATP10D/LONP1/TRAP1/HSPA5/HSPD1/ATP8A1/ATP9A/ATP11C/ATP13A2/ATP8B1/PIKFYVE/BBS10/HSPA14/ATAD2/ATP13A3/HSP90B1/ATAD1/CCT6A/DNAH6/SMC4/YME1L1/ATP13A4/HSPA13/HSPA4/HSPA4L/FIGN/BBS12/RHOBTB3/SMC2/ATAD2B/PEX1/ATP11B/HSPH1/PSMC6/SMC3/CCT2/PMS1/CLPX/SMC5/SPATA5/SPAST/VPS4B/ATAD5/RAD50	ATP hydrolysis activity	MF	1.64e-07
WRNIP1/MCM5/GINS2/WRN/POLG/RFC1/MCM2/MCM6/BLM/ORC3/ORC5/POLQ/ORC2/POLE2	DNA replication	BP	0.0278017
WRNIP1/RAD51D/DMAP1/NUDT1/PRPF19/WRN/RAD9A/CENPX/RFC1/DMC1/ATM/SLX1A/POLL/UNG/GTF2H2/FANCI/BLM/POLK/POLI/REV3L/BRCA2/DCLRE1A/LIG4/RAD17/FANCM/BRCA1/SMC5/RBBP8/RAD18/EEPD1/NBN/RAD50	DNA repair	BP	0.000851964
YOD1/BAP1/USP22/USP45/JOSD2/USP5/MYSM1/USP37/USP11/OTUB1/USP34/USP32/USP53/USP15/USP47/USP9X/MINDY3/USP33/USP24/ATXN3/USP8/USP48/USP25/USP16/VCPIP1/USP44/MINDY2/USP1	thiol-dependent deubiquitinase	MF	0.000110241
YOD1/USP22/USP45/JOSD2/USP5/USP37/USP11/OTUB1/USP34/USP32/USP53/USP15/USP47/USP9X/USP33/USP24/ATXN3/USP8/USP48/USP25/USP16/USP44/USP1	protein deubiquitination	BP	0.00246461
ZBED6CL/ZBED4/ZBED1/CLOCK/MXD4/E2F4/ZNF862/SREBF1/USF3/E2F2/TFE3/SREBF2/HES6/MGA/ZMYM1/MYCL/NPAS1/HIF1A/MESP2/TCF12/MESP1/ARNTL2/MEF2A/CLPX/SIM1/AHR/TFEC/TCF4/MSC	protein dimerization activity	MF	0.610866
ZDHHC5/ZDHHC7/ZDHHC21/HHAT/ZDHHC15	palmitoyltransferase activity	MF	0.491775
ZNF768/EHF/NFAT5	transcription by RNA polymerase II	BP	0.723407
